# Supplementary material for: Adamantane-1-thio­amide
Source: Acta Crystallogr Sect E Struct Rep Online. 2009 Jul 18;65(Pt 8):o1891. doi: 10.1107/S1600536809027470 (PMC2977118; doi:10.1107/S1600536809027470)
Supplement: Supplementary file 2 [file e-65-o1891-Isup2.hkl]

# 
# h,k,l, Fc-squared, Fo-squared, sigma(Fo-squared) and status flag 
# 
data_I
_shelx_title ' rauf55 in C2/c' 
_shelx_refln_list_code          4 
_shelx_F_calc_maximum      242.46 
_exptl_crystal_F_000       848.00 
_reflns_d_resolution_high  0.8241 
 
loop_ 
 _symmetry_equiv_pos_as_xyz 
 'x, y, z' 
 '-x, y, -z+1/2' 
 'x+1/2, y+1/2, z' 
 '-x+1/2, y+1/2, -z+1/2' 
 '-x, -y, -z' 
 'x, -y, z-1/2' 
 '-x+1/2, -y+1/2, -z' 
 'x+1/2, -y+1/2, z-1/2' 
 
_cell_length_a    24.2550 
_cell_length_b     7.9879 
_cell_length_c    11.2928 
_cell_angle_alpha  90.000 
_cell_angle_beta  100.859 
_cell_angle_gamma  90.000 
 
_shelx_F_squared_multiplier     1.000 
 
loop_ 
 _refln_index_h 
 _refln_index_k 
 _refln_index_l 
 _refln_F_squared_calc 
 _refln_F_squared_meas 
 _refln_F_squared_sigma 
 _refln_observed_status 
   4   0   0    11750.62    10585.89    120.55 o 
   6   0   0     2717.65     2255.14     63.09 o 
   8   0   0     3336.36     3179.68     45.64 o 
  10   0   0     5547.42     5249.31     38.47 o 
  12   0   0     5681.58     5527.19     47.51 o 
  14   0   0     2040.23     1854.67     25.77 o 
  16   0   0     1391.02     1437.92     31.25 o 
  18   0   0        2.06       10.90      8.27 o 
  20   0   0        9.72       10.36      8.99 o 
  22   0   0       66.92       72.30     17.30 o 
  24   0   0      186.54      150.84      9.08 o 
  26   0   0       64.92       69.62      8.46 o 
  28   0   0       21.31       24.87      8.17 o 
   3   1   0    12349.80    10411.03    278.03 o 
   5   1   0    31507.28    28216.34    758.85 o 
   7   1   0    11700.28    11033.22    126.33 o 
   9   1   0     2605.54     2398.26     29.67 o 
  11   1   0      459.90      409.12      7.85 o 
  13   1   0        0.25        3.27      4.69 o 
  15   1   0       65.95       74.11      5.43 o 
  17   1   0     1319.40     1370.78     24.36 o 
  19   1   0      613.10      551.36      7.95 o 
  21   1   0      142.35      132.07      6.99 o 
  23   1   0       11.67       13.08      5.56 o 
  25   1   0      219.70      192.02      5.99 o 
  27   1   0        0.30        0.31      5.78 o 
   0   2   0        8.30       12.97     14.29 o 
   2   2   0     8785.34     8520.21    291.18 o 
   4   2   0      674.22      777.99     17.49 o 
   6   2   0     1590.10     1596.67     45.72 o 
   8   2   0     1023.04     1127.57     24.60 o 
  10   2   0     6686.99     7084.61     51.25 o 
  12   2   0      427.86      434.85     13.62 o 
  14   2   0       27.32       30.41      5.00 o 
  16   2   0        2.07        3.20      5.56 o 
  18   2   0        3.30        3.12      5.22 o 
  20   2   0      288.92      306.84      7.59 o 
  22   2   0        3.05        5.61      4.88 o 
  24   2   0      276.62      259.97      9.24 o 
  26   2   0       16.78        9.40      5.53 o 
  28   2   0       16.96       22.42      6.18 o 
   1   3   0       21.68       15.07      8.09 o 
   3   3   0      317.50      363.86     11.80 o 
   5   3   0      365.04      316.52     10.97 o 
   7   3   0     3016.20     3537.66     79.99 o 
   9   3   0      796.09      651.15     12.81 o 
  11   3   0     6907.65     7214.72    133.40 o 
  13   3   0      128.10      130.70      7.80 o 
  15   3   0       38.82       37.68      5.29 o 
  17   3   0        4.78        6.87      4.98 o 
  19   3   0     1007.02      962.82     11.12 o 
  21   3   0       61.20       62.06      7.05 o 
  23   3   0        8.38       10.82      6.17 o 
  25   3   0       77.32       87.96      6.95 o 
  27   3   0        0.69        5.98      6.62 o 
   0   4   0      377.44      304.70     14.96 o 
   2   4   0     1047.03      933.94     15.15 o 
   4   4   0      411.63      289.70     10.11 o 
   6   4   0     1167.24     1091.11     39.33 o 
   8   4   0      595.84      648.97     22.19 o 
  10   4   0        2.85        9.52      7.78 o 
  12   4   0      424.45      410.03     11.50 o 
  14   4   0     4524.44     4544.01    122.26 o 
  16   4   0      759.81      709.86     15.69 o 
  18   4   0       82.92       88.54      7.04 o 
  20   4   0        2.04        0.52      6.72 o 
  22   4   0        0.08       11.07      6.46 o 
  24   4   0       15.51       20.46      6.51 o 
  26   4   0       26.14       30.96      7.88 o 
   1   5   0       22.69       31.52     10.04 o 
   3   5   0      227.64      256.27     11.43 o 
   5   5   0      240.02      229.45     11.19 o 
   7   5   0     1072.80     1071.28     25.03 o 
   9   5   0      496.52      471.17     11.72 o 
  11   5   0       88.34       67.89      7.88 o 
  13   5   0     1886.38     1848.58     17.60 o 
  15   5   0      584.05      484.29     36.84 o 
  17   5   0      207.86      194.48      9.38 o 
  19   5   0      186.42      155.87      8.82 o 
  21   5   0      301.13      284.14      8.76 o 
  23   5   0       36.07       35.05      6.81 o 
   0   6   0       25.09       24.42     18.14 o 
   2   6   0      171.46      144.89     11.69 o 
   4   6   0      189.54      171.68     10.95 o 
   6   6   0       66.47       57.11      7.37 o 
   8   6   0      430.72      434.95     12.99 o 
  10   6   0      270.86      233.50     10.89 o 
  12   6   0       11.61        9.23      5.80 o 
  14   6   0       38.16       40.35      5.56 o 
  16   6   0      282.38      283.55      7.16 o 
  18   6   0      200.43      193.79     13.12 o 
  20   6   0      245.58      279.44      8.61 o 
  22   6   0       80.87       77.21      6.79 o 
   1   7   0        0.12       -1.31     12.92 o 
   3   7   0      319.17      329.73     13.44 o 
   5   7   0      833.26      858.29     19.04 o 
   7   7   0        1.79        0.87      7.32 o 
   9   7   0       96.08       85.95      7.77 o 
  11   7   0       12.72       14.90      6.93 o 
  13   7   0       35.82       36.88      6.51 o 
  15   7   0       94.61      121.45      7.96 o 
  17   7   0       70.01       92.14      7.87 o 
  19   7   0       59.11       49.98      6.72 o 
   0   8   0      122.74      115.88     19.56 o 
   2   8   0      431.84      396.30     16.41 o 
   4   8   0       71.36       69.59     13.18 o 
   6   8   0      391.44      384.57      9.62 o 
   8   8   0        0.15        7.02      8.30 o 
  10   8   0        0.29        8.90      6.41 o 
  12   8   0      103.01      121.12      8.28 o 
  14   8   0       41.87       38.61      6.60 o 
  16   8   0      148.41      138.65      8.32 o 
   1   9   0        0.86        2.61     12.78 o 
   3   9   0        5.29       -0.60     12.81 o 
   5   9   0       21.08       16.95      8.13 o 
   7   9   0       65.72       61.46      9.35 o 
   9   9   0       28.21       19.37      7.70 o 
 -29   1   1        5.50       12.80      8.51 o 
 -27   1   1       46.88       48.28      5.89 o 
 -25   1   1        0.08        5.31      5.78 o 
 -23   1   1       60.18       49.87      6.02 o 
 -21   1   1      617.52      523.19     12.12 o 
 -19   1   1        0.24        4.19      5.94 o 
 -17   1   1       38.40       43.14      6.36 o 
 -15   1   1      230.24      194.39      6.09 o 
 -13   1   1      631.69      573.04      8.59 o 
 -11   1   1     4274.88     4287.02     42.56 o 
  -9   1   1    10067.11    10055.53     89.59 o 
  -7   1   1      202.17      199.08      7.74 o 
  -5   1   1      309.25      271.38     10.56 o 
  -3   1   1    40903.68    36026.39    235.83 o 
   3   1   1    41351.45    38626.45    449.81 o 
   5   1   1     2492.88     2456.50     54.59 o 
   7   1   1     3355.80     3348.15     36.19 o 
   9   1   1        4.55       20.63      5.19 o 
  11   1   1       40.77       43.85      4.64 o 
  13   1   1      460.50      425.38      7.57 o 
  15   1   1      436.68      403.20      7.68 o 
  17   1   1      324.45      299.95      6.80 o 
  19   1   1      228.43      226.55      6.24 o 
  21   1   1        0.25        3.19      5.31 o 
  23   1   1        5.78       22.75      6.19 o 
  25   1   1        8.00       18.42      5.41 o 
  27   1   1        0.21        1.51      5.56 o 
 -28   2   1       30.77       25.94      5.65 o 
 -26   2   1       30.59       18.44      5.92 o 
 -24   2   1       76.30       52.24      5.76 o 
 -22   2   1      914.10      880.96     15.79 o 
 -20   2   1     1212.62     1124.64     37.31 o 
 -18   2   1      131.24      132.12      6.17 o 
 -16   2   1      831.10      809.76     11.24 o 
 -14   2   1     1013.78     1070.45     17.35 o 
 -12   2   1     1423.90     1616.61     57.58 o 
 -10   2   1       10.26       33.19      7.05 o 
  -8   2   1    13290.76    13345.60     62.85 o 
  -6   2   1     8749.92     8519.89    341.55 o 
  -4   2   1     4607.97     4183.16     85.31 o 
  -2   2   1     9700.74     9396.07    449.02 o 
   0   2   1     5390.92     4982.65    134.63 o 
   2   2   1      460.50      468.53     10.26 o 
   4   2   1     1211.34     1174.90     22.61 o 
   6   2   1     3799.15     3927.61     40.51 o 
   8   2   1     6127.22     6084.17    128.18 o 
  10   2   1     1634.27     1424.77     48.71 o 
  12   2   1      985.23      906.52     14.00 o 
  14   2   1      389.13      383.46      7.92 o 
  16   2   1       13.97       17.83      5.02 o 
  18   2   1      392.31      405.44      9.74 o 
  20   2   1        1.47        8.17      5.75 o 
  22   2   1      799.47      731.85     23.27 o 
  24   2   1       15.21       17.96      6.20 o 
  26   2   1        2.90        9.33      5.51 o 
 -27   3   1      133.96      131.62      8.42 o 
 -25   3   1      231.68      190.98      8.84 o 
 -23   3   1      434.27      451.51     26.54 o 
 -21   3   1        1.19        5.22      6.75 o 
 -19   3   1       79.87       77.47      8.01 o 
 -17   3   1      487.06      430.90     17.93 o 
 -15   3   1      452.58      409.50     11.32 o 
 -13   3   1     2288.88     2371.32     73.55 o 
 -11   3   1      322.79      254.98      8.93 o 
  -9   3   1     1000.33     1073.55     22.72 o 
  -7   3   1    13532.96    14513.84    440.30 o 
  -5   3   1      741.99      726.39     20.69 o 
  -3   3   1     3139.31     3317.35     96.46 o 
  -1   3   1     3665.36     3418.27    121.34 o 
   1   3   1     2727.03     2758.68     61.28 o 
   3   3   1     7632.02     7327.01     83.78 o 
   5   3   1     6676.43     6746.19     88.77 o 
   7   3   1      594.17      748.25     15.22 o 
   9   3   1       21.57       45.91      6.99 o 
  11   3   1       94.79      110.49      6.25 o 
  13   3   1       15.49       19.80      5.17 o 
  15   3   1       42.02       55.37      5.59 o 
  17   3   1       41.04       54.93      6.35 o 
  19   3   1      575.55      557.27     12.00 o 
  21   3   1      368.31      375.12      9.32 o 
  23   3   1       10.70       11.58      5.34 o 
  25   3   1       25.04       34.38      6.88 o 
  27   3   1        6.21       11.74      9.05 o 
 -26   4   1       15.02       12.24      9.13 o 
 -24   4   1      135.78      140.16      8.20 o 
 -22   4   1      106.18       90.28      9.00 o 
 -20   4   1      240.79      223.60      7.41 o 
 -18   4   1        3.94       18.04      7.23 o 
 -16   4   1       45.53       30.77      7.27 o 
 -14   4   1      984.38     1006.67     19.27 o 
 -12   4   1      284.01      251.69      9.91 o 
 -10   4   1     5274.00     5309.50    153.92 o 
  -8   4   1        8.92        3.11      8.24 o 
  -6   4   1      199.36      166.29     12.28 o 
  -4   4   1     1694.67     1742.89     77.26 o 
  -2   4   1      182.99      170.88      9.55 o 
   0   4   1      145.78      147.72      8.14 o 
   2   4   1      292.61      306.95     11.94 o 
   4   4   1      240.00      234.06      8.62 o 
   6   4   1       28.37       29.26      6.11 o 
   8   4   1      304.28      286.12      8.33 o 
  10   4   1      503.98      628.31     20.93 o 
  12   4   1       57.14       63.35      8.60 o 
  14   4   1     1174.17     1106.86     40.34 o 
  16   4   1      158.58      159.98      7.20 o 
  18   4   1      312.11      312.51     10.85 o 
  20   4   1        1.12        0.88      7.16 o 
  22   4   1      233.98      251.14      9.63 o 
  24   4   1       40.38       43.56      6.41 o 
 -25   5   1       81.59       84.67     11.18 o 
 -23   5   1      128.20      143.19      8.27 o 
 -21   5   1       83.29       93.80      8.04 o 
 -19   5   1      106.59      109.18      7.97 o 
 -17   5   1       47.48       50.40      7.33 o 
 -15   5   1      358.91      406.72     10.68 o 
 -13   5   1      365.26      413.79     29.67 o 
 -11   5   1      245.06      245.62      8.79 o 
  -9   5   1      153.84      134.94      9.17 o 
  -7   5   1      443.57      481.04     13.50 o 
  -5   5   1      506.23      546.24     23.33 o 
  -3   5   1      953.99     1017.90     32.04 o 
  -1   5   1       28.04       29.52     10.87 o 
   1   5   1      116.16      130.59     11.22 o 
   3   5   1      447.85      439.85     14.88 o 
   5   5   1      558.43      556.10     10.47 o 
   7   5   1      897.87      936.12     36.27 o 
   9   5   1      273.01      243.58      8.45 o 
  11   5   1      693.68      718.40     10.48 o 
  13   5   1      100.15      113.64      6.86 o 
  15   5   1       28.31       49.91      7.08 o 
  17   5   1      917.22      929.54     53.24 o 
  19   5   1      445.57      423.16     12.47 o 
  21   5   1      200.68      187.64      8.65 o 
  23   5   1        0.52        2.59      6.33 o 
 -22   6   1       53.46       37.82      7.01 o 
 -20   6   1        1.36        0.00      6.75 o 
 -18   6   1      155.86      166.81      8.46 o 
 -16   6   1      290.46      274.41     12.28 o 
 -14   6   1      246.76      221.72      7.83 o 
 -12   6   1      289.76      299.47      8.88 o 
 -10   6   1        2.92       11.74      6.31 o 
  -8   6   1      277.21      234.06      7.60 o 
  -6   6   1      170.82      137.55      9.04 o 
  -4   6   1       23.22       26.43      7.47 o 
  -2   6   1      351.55      348.95     13.86 o 
   0   6   1      603.10      603.06     32.62 o 
   2   6   1      867.98      856.48     15.14 o 
   4   6   1      938.16      980.52     23.69 o 
   6   6   1        0.49        6.11      6.81 o 
   8   6   1      818.27      765.34     26.78 o 
  10   6   1     1096.23     1147.25     17.96 o 
  12   6   1      850.62      829.07     31.43 o 
  14   6   1      238.11      236.14      8.43 o 
  16   6   1      315.00      293.65     13.29 o 
  18   6   1       39.76       34.90      6.78 o 
  20   6   1       39.80       53.78      6.58 o 
  22   6   1      115.57      124.50      9.29 o 
 -19   7   1        4.32        1.54      7.18 o 
 -17   7   1       32.39       42.70      6.87 o 
 -15   7   1      101.45       96.48      7.28 o 
 -13   7   1      175.25      173.33      7.82 o 
 -11   7   1      190.87      159.62      7.61 o 
  -9   7   1      625.17      587.98     16.48 o 
  -7   7   1        4.61        6.80      8.09 o 
  -5   7   1       68.94       71.72      9.40 o 
  -3   7   1      168.27      172.64     14.24 o 
  -1   7   1        1.00        8.58     13.20 o 
   1   7   1       49.84       50.17     13.33 o 
   3   7   1      110.84       95.80     10.87 o 
   5   7   1     1211.09     1160.74     28.78 o 
   7   7   1     2423.42     2367.79     64.92 o 
   9   7   1        5.23        5.11      5.52 o 
  11   7   1      119.08      125.16      7.85 o 
  13   7   1       92.31       80.56      6.55 o 
  15   7   1        2.80       10.04      6.81 o 
  17   7   1      466.15      527.09      9.60 o 
  19   7   1      283.40      274.52      8.46 o 
 -16   8   1       43.33       38.27      7.86 o 
 -14   8   1       24.09       29.98      7.15 o 
 -12   8   1       88.33       89.07      7.71 o 
 -10   8   1       79.43       80.89      7.70 o 
  -8   8   1        3.60        8.49      7.15 o 
  -6   8   1       18.02       25.08     10.70 o 
  -4   8   1        0.09        2.09     12.58 o 
  -2   8   1        0.17       -0.96     12.34 o 
   0   8   1      192.07      164.07     14.13 o 
   2   8   1       98.48       89.31     13.95 o 
   4   8   1        3.23        2.74      7.90 o 
   6   8   1       61.22       70.06      8.64 o 
   8   8   1      300.98      282.28     12.94 o 
  10   8   1        5.56        2.92      7.60 o 
  12   8   1      115.52      108.55      8.35 o 
  14   8   1      152.28      151.21     10.94 o 
  -9   9   1       62.85       67.98      9.10 o 
  -7   9   1      114.26      134.60      9.61 o 
  -5   9   1        0.43        5.21     12.62 o 
  -3   9   1       22.13       26.77     13.38 o 
  -1   9   1        0.14        8.74     12.99 o 
   1   9   1       47.76       57.17     13.36 o 
   3   9   1       24.15       38.72      9.96 o 
   5   9   1       30.11       41.56      8.91 o 
   7   9   1        0.71        0.97      8.83 o 
   9   9   1       50.63       50.75      8.59 o 
 -28   0   2        2.08        3.53      9.56 o 
 -26   0   2       37.71       43.85      7.97 o 
 -24   0   2      319.50      297.71      9.60 o 
 -22   0   2        2.26        1.37      6.90 o 
 -20   0   2     1457.17     1549.91     46.16 o 
 -18   0   2      508.70      444.50     10.26 o 
 -16   0   2      225.65      234.89      9.05 o 
 -14   0   2       86.33       74.30      7.82 o 
 -12   0   2     3223.10     3132.09     39.86 o 
 -10   0   2      429.22      374.61     11.87 o 
  -8   0   2     3391.86     3185.40     31.69 o 
  -6   0   2     6446.25     6332.15     55.18 o 
   0   0   2    58785.72    50095.69    449.68 o 
   2   0   2     1837.66     1987.35     44.08 o 
   4   0   2       11.76       17.35      8.10 o 
   6   0   2      301.79      288.47     10.11 o 
   8   0   2      929.47      796.55     15.04 o 
  10   0   2       45.94       57.10      7.72 o 
  12   0   2      198.57      214.21      9.11 o 
  14   0   2     1062.72     1130.03     33.75 o 
  16   0   2       84.66       99.15      9.71 o 
  18   0   2       23.61       47.40      7.87 o 
  20   0   2       51.57       72.14     10.25 o 
  22   0   2      186.72      203.02     14.30 o 
  24   0   2      767.30      749.77     14.33 o 
  26   0   2       86.35       89.81      8.08 o 
 -29   1   2        0.09        2.68      6.23 o 
 -27   1   2       22.73       18.87      5.48 o 
 -25   1   2       33.06       29.83      6.02 o 
 -23   1   2       55.85       54.81      5.58 o 
 -21   1   2      291.19      255.04     15.96 o 
 -19   1   2       21.63       28.71      5.19 o 
 -17   1   2     2881.46     2848.47     38.64 o 
 -15   1   2     1432.11     1357.20     23.70 o 
 -13   1   2       15.00       24.66      5.26 o 
 -11   1   2      302.55      360.20     12.82 o 
  -9   1   2     2705.80     2665.19     48.66 o 
  -7   1   2     1837.87     1736.60     24.55 o 
  -5   1   2     8002.54     7480.37    244.01 o 
  -3   1   2     2315.92     2273.84     69.97 o 
  -1   1   2     3616.74     3766.65     35.87 o 
   1   1   2        1.48       20.35      6.16 o 
   3   1   2       92.67       74.46      5.98 o 
   5   1   2       95.34      116.25      6.74 o 
   7   1   2      158.83      194.39      7.38 o 
   9   1   2      363.77      352.91     10.13 o 
  11   1   2      318.69      332.03      7.12 o 
  13   1   2       10.00        8.65      5.15 o 
  15   1   2      132.46      123.64      5.63 o 
  17   1   2       36.52       41.49      5.63 o 
  19   1   2       81.04      106.53      5.77 o 
  21   1   2      768.66      827.14     27.67 o 
  23   1   2      362.94      370.81     15.06 o 
  25   1   2        0.58       -6.53      6.53 o 
  27   1   2       16.63        8.27      7.37 o 
 -28   2   2       21.93       19.82      7.26 o 
 -26   2   2       12.09       22.40      7.53 o 
 -24   2   2       60.15       50.48      5.46 o 
 -22   2   2        9.63       11.12      6.51 o 
 -20   2   2       41.85       43.93      6.02 o 
 -18   2   2        1.84        8.35      5.53 o 
 -16   2   2        0.64        6.68      6.19 o 
 -14   2   2      237.27      203.00      8.06 o 
 -12   2   2        0.36        8.68      6.67 o 
 -10   2   2    11445.46    11972.94    286.12 o 
  -8   2   2      166.49      181.72      8.81 o 
  -6   2   2     5264.36     5294.03    137.36 o 
  -4   2   2      116.61      176.14     17.51 o 
  -2   2   2     1809.06     1639.18     31.92 o 
   0   2   2     2892.75     2898.23     41.46 o 
   2   2   2     1284.80     1247.78     16.21 o 
   4   2   2     8465.20     8240.15     42.61 o 
   6   2   2      282.20      306.11      7.98 o 
   8   2   2      192.18      164.72      6.14 o 
  10   2   2      544.22      585.89     22.19 o 
  12   2   2       63.41       71.65      6.29 o 
  14   2   2      130.97      125.29      6.21 o 
  16   2   2      273.12      282.64      6.61 o 
  18   2   2      475.62      469.47     13.57 o 
  20   2   2      534.95      557.85     25.28 o 
  22   2   2        0.03        5.43      5.98 o 
  24   2   2       35.80       35.22      5.51 o 
  26   2   2       60.37       44.75      6.07 o 
 -27   3   2       24.60       20.40      7.71 o 
 -25   3   2      103.39       96.12      7.10 o 
 -23   3   2      159.87      175.87     16.73 o 
 -21   3   2      140.91      154.16     11.95 o 
 -19   3   2        4.26       10.66      6.69 o 
 -17   3   2       95.00      103.73      7.58 o 
 -15   3   2      530.78      539.22      9.61 o 
 -13   3   2      913.43      870.23     24.40 o 
 -11   3   2      119.86      196.08      9.21 o 
  -9   3   2     1359.22     1387.51     40.33 o 
  -7   3   2     5004.98     4991.17    231.87 o 
  -5   3   2      227.09      243.47     15.37 o 
  -3   3   2     1130.27     1120.59     46.65 o 
  -1   3   2     2932.85     3016.57     88.50 o 
   1   3   2      445.72      389.18     10.91 o 
   3   3   2     4919.37     4885.36    115.64 o 
   5   3   2     6562.10     6859.49     82.28 o 
   7   3   2       12.54       13.78      6.01 o 
   9   3   2      237.12      252.80      6.46 o 
  11   3   2     2166.48     2260.57     59.00 o 
  13   3   2     2390.14     2343.20     59.25 o 
  15   3   2      934.57      921.72     21.28 o 
  17   3   2      473.11      519.22     13.80 o 
  19   3   2      154.05      167.32      7.84 o 
  21   3   2       91.22       79.99      6.25 o 
  23   3   2        7.15       15.61      6.54 o 
  25   3   2       90.52      100.98      7.09 o 
 -26   4   2       33.18       38.41      9.12 o 
 -24   4   2       28.61       29.89      9.15 o 
 -22   4   2      316.23      331.62     18.19 o 
 -20   4   2      510.65      530.22     32.15 o 
 -18   4   2      663.00      707.00     11.93 o 
 -16   4   2      285.70      315.52     10.20 o 
 -14   4   2      130.12      112.47      8.99 o 
 -12   4   2       79.62       43.67      8.42 o 
 -10   4   2     1140.53     1183.24     35.86 o 
  -8   4   2       96.84       55.14     11.17 o 
  -6   4   2     2921.01     2483.09     72.00 o 
  -4   4   2     2482.02     2629.24    123.44 o 
  -2   4   2     1140.90     1153.19     71.95 o 
   0   4   2     1526.94     1591.43     42.98 o 
   2   4   2      371.24      357.55      8.05 o 
   4   4   2      355.19      330.63      9.58 o 
   6   4   2     1100.60     1031.17     11.94 o 
   8   4   2     2815.40     2861.30     62.44 o 
  10   4   2     7833.12     8202.99    121.96 o 
  12   4   2     1234.77     1230.84     20.19 o 
  14   4   2      748.33      785.52     13.96 o 
  16   4   2      353.83      331.77     13.94 o 
  18   4   2      212.65      226.11      7.90 o 
  20   4   2       41.56       49.93      5.07 o 
  22   4   2      288.37      286.11     13.16 o 
  24   4   2      101.06      100.15      6.79 o 
 -25   5   2        3.23       -0.40      6.68 o 
 -23   5   2       16.53        7.24      7.06 o 
 -21   5   2      157.53      153.83     13.17 o 
 -19   5   2      690.99      626.32     12.24 o 
 -17   5   2      545.50      467.07     14.21 o 
 -15   5   2      405.13      450.60     16.86 o 
 -13   5   2       52.22       76.43      8.98 o 
 -11   5   2       76.94       99.37      7.31 o 
  -9   5   2       56.88       66.00     10.90 o 
  -7   5   2      170.88      191.25     11.25 o 
  -5   5   2        0.70       -0.97     10.05 o 
  -3   5   2     1183.29     1104.11     24.74 o 
  -1   5   2      982.37     1003.33     55.81 o 
   1   5   2     1094.81     1059.13     29.32 o 
   3   5   2      692.20      640.23     11.33 o 
   5   5   2      806.65      830.80     22.14 o 
   7   5   2     1124.57     1133.23     28.84 o 
   9   5   2        3.01       10.82      6.20 o 
  11   5   2       42.11       50.94      6.61 o 
  13   5   2      439.24      499.67     20.51 o 
  15   5   2     1121.67     1129.81     31.66 o 
  17   5   2       92.29      107.68      6.81 o 
  19   5   2      242.25      249.08      8.21 o 
  21   5   2       72.08       76.09      7.11 o 
  23   5   2       10.51       19.59      6.57 o 
 -22   6   2      117.68      140.81      8.93 o 
 -20   6   2        3.48       15.74      8.79 o 
 -18   6   2      118.93      127.61      8.35 o 
 -16   6   2      668.79      597.93     15.02 o 
 -14   6   2      312.68      258.51     10.29 o 
 -12   6   2      127.79      124.19      9.20 o 
 -10   6   2       42.24       40.45      6.79 o 
  -8   6   2        6.96       10.53      8.82 o 
  -6   6   2      126.08      139.14      8.67 o 
  -4   6   2       86.20       80.59      8.12 o 
  -2   6   2      158.19      165.84     10.77 o 
   0   6   2       27.87       22.94     12.00 o 
   2   6   2       13.47       18.60      7.94 o 
   4   6   2       11.06       14.63      6.87 o 
   6   6   2      157.10      148.52      8.39 o 
   8   6   2      142.31      138.55      8.20 o 
  10   6   2      148.07      147.76      6.70 o 
  12   6   2      224.11      240.74      7.40 o 
  14   6   2      202.63      196.06      6.96 o 
  16   6   2      104.64      104.85      7.08 o 
  18   6   2      379.22      385.28      8.46 o 
  20   6   2       19.59       35.54      6.76 o 
 -19   7   2       95.74      107.54      9.66 o 
 -17   7   2       32.78       28.11      8.52 o 
 -15   7   2       84.17       97.74     11.79 o 
 -13   7   2      206.99      207.77      8.89 o 
 -11   7   2      192.07      193.01      7.20 o 
  -9   7   2      668.94      697.26     26.49 o 
  -7   7   2      321.67      338.79     12.43 o 
  -5   7   2       12.88       25.94      7.97 o 
  -3   7   2      193.81      191.48     13.83 o 
  -1   7   2      573.26      617.88     29.55 o 
   1   7   2      489.89      517.71     15.16 o 
   3   7   2       38.15       26.09      8.33 o 
   5   7   2      232.39      200.94      8.72 o 
   7   7   2        2.96        0.58      7.64 o 
   9   7   2        8.23       16.22      6.82 o 
  11   7   2      322.94      334.23      8.79 o 
  13   7   2      330.90      329.24      7.69 o 
  15   7   2       64.15       56.25      6.44 o 
  17   7   2       10.85       18.98      6.62 o 
 -16   8   2       94.79       92.02      7.16 o 
 -14   8   2       63.69       68.18      7.39 o 
 -12   8   2        0.01        6.37      6.75 o 
 -10   8   2       29.42       34.52      7.39 o 
  -8   8   2       94.50       96.77      9.57 o 
  -6   8   2      564.53      530.85     16.92 o 
  -4   8   2      977.83      997.06     20.58 o 
  -2   8   2       70.73       84.23     13.66 o 
   0   8   2       16.02       18.97      8.11 o 
   2   8   2      189.20      197.86     11.62 o 
   4   8   2      428.59      429.27     26.79 o 
   6   8   2        5.69        1.68      7.92 o 
   8   8   2      239.69      260.05     15.60 o 
  10   8   2      387.12      350.29     16.87 o 
  12   8   2       23.64       19.44      7.82 o 
  14   8   2       36.12       56.73      8.25 o 
  -9   9   2       95.10       84.57      9.05 o 
  -7   9   2       51.79       57.11     10.60 o 
  -5   9   2      150.07      122.19     14.73 o 
  -3   9   2      294.05      268.10     19.72 o 
  -1   9   2        9.55       16.09      9.17 o 
   1   9   2       76.15       75.60     11.10 o 
   3   9   2      166.36      163.57     10.17 o 
   5   9   2       75.87       73.87     10.42 o 
   7   9   2       38.76       37.62      8.12 o 
   9   9   2        0.72        2.94      9.50 o 
 -29   1   3       23.38       19.20      7.01 o 
 -27   1   3        0.62        3.20      4.90 o 
 -25   1   3       26.82       22.79      6.66 o 
 -23   1   3       67.64       72.78      6.30 o 
 -21   1   3        1.50        3.74      4.78 o 
 -19   1   3      240.74      240.49      6.22 o 
 -17   1   3     2939.95     2905.24     29.42 o 
 -15   1   3      439.40      385.41      9.65 o 
 -13   1   3     1152.80     1176.45     13.63 o 
 -11   1   3      627.16      559.93     11.69 o 
  -9   1   3     3376.35     3538.62     34.45 o 
  -7   1   3      318.82      320.82     19.52 o 
  -5   1   3      562.10      494.75     27.31 o 
  -3   1   3     3479.27     3360.69    146.55 o 
  -1   1   3     1547.97     1570.46     47.75 o 
   1   1   3      511.25      471.24      9.12 o 
   3   1   3     8652.94     8343.14     59.38 o 
   5   1   3      225.50      170.09      5.86 o 
   7   1   3      786.38      842.25     16.26 o 
   9   1   3      259.81      274.75      6.22 o 
  11   1   3     1459.62     1349.18     40.31 o 
  13   1   3      788.14      766.81     24.51 o 
  15   1   3      389.34      411.38     17.25 o 
  17   1   3      261.15      308.08      7.87 o 
  19   1   3        0.28        1.75      5.14 o 
  21   1   3      353.96      317.80      7.96 o 
  23   1   3        7.51        9.99      6.43 o 
  25   1   3        1.20       12.51      5.23 o 
 -28   2   3       63.71       77.42      9.20 o 
 -26   2   3       81.91       95.79      9.03 o 
 -24   2   3      204.91      211.97      9.19 o 
 -22   2   3      125.89      133.60      8.86 o 
 -20   2   3      117.90      108.42      7.41 o 
 -18   2   3      331.59      369.31     10.81 o 
 -16   2   3      822.18      819.28     29.30 o 
 -14   2   3     1131.76     1166.66     50.77 o 
 -12   2   3     5695.21     5699.10    115.96 o 
 -10   2   3      580.67      483.32     13.56 o 
  -8   2   3     1102.80      918.91     20.28 o 
  -6   2   3     5017.03     4386.85     65.68 o 
  -4   2   3      528.56      421.58     50.26 o 
  -2   2   3     1718.17     1950.83     36.84 o 
   0   2   3       30.92       29.97      6.02 o 
   2   2   3    12924.18    13670.52    167.05 o 
   4   2   3      277.91      292.02     11.87 o 
   6   2   3     2335.15     2169.21     48.95 o 
   8   2   3     5011.96     5130.44     73.85 o 
  10   2   3      199.01      172.25      5.69 o 
  12   2   3      563.93      635.71     22.81 o 
  14   2   3       43.16       51.03      4.97 o 
  16   2   3      379.17      367.25     10.00 o 
  18   2   3     1000.88     1015.54     25.30 o 
  20   2   3      761.51      758.79     15.91 o 
  22   2   3       50.42       72.42      5.46 o 
  24   2   3       26.00       33.81      6.71 o 
  26   2   3       29.77       47.99      5.47 o 
 -27   3   3        1.84        1.59      7.62 o 
 -25   3   3       60.25       56.80      8.78 o 
 -23   3   3      167.53      176.85      8.20 o 
 -21   3   3       68.50       65.10      7.18 o 
 -19   3   3      305.59      326.20      8.53 o 
 -17   3   3       12.61       18.62      7.03 o 
 -15   3   3      445.60      522.34     10.30 o 
 -13   3   3        1.95       11.25      7.69 o 
 -11   3   3      335.26      352.81      9.50 o 
  -9   3   3      221.31      268.82     19.86 o 
  -7   3   3     1804.15     1863.09    148.98 o 
  -5   3   3      107.83       75.53     13.98 o 
  -3   3   3      944.00      887.60     23.92 o 
  -1   3   3     1387.77     1369.92     64.20 o 
   1   3   3     8727.50     9094.79     56.88 o 
   3   3   3      810.43      868.50     28.56 o 
   5   3   3      293.26      395.43      8.20 o 
   7   3   3       26.84       19.89      5.18 o 
   9   3   3       56.46       62.51      5.18 o 
  11   3   3        0.90        3.36      5.15 o 
  13   3   3     1471.39     1573.44     34.50 o 
  15   3   3     1899.02     1968.14     52.99 o 
  17   3   3     1344.61     1377.40     44.30 o 
  19   3   3        7.72        9.52      4.55 o 
  21   3   3        1.54        6.65      4.33 o 
  23   3   3        0.07        3.96      5.00 o 
  25   3   3       61.22       56.14      5.83 o 
 -26   4   3       25.24       38.05      8.01 o 
 -24   4   3       10.32       11.19      7.39 o 
 -22   4   3      106.45       87.93      7.95 o 
 -20   4   3      144.79      138.90     10.74 o 
 -18   4   3       95.18      140.92     11.18 o 
 -16   4   3       50.09       66.55      6.92 o 
 -14   4   3       85.22       93.36      8.77 o 
 -12   4   3       12.06       10.20      6.82 o 
 -10   4   3       23.05       23.78     10.65 o 
  -8   4   3       46.41       67.87     13.44 o 
  -6   4   3      236.74      246.33     16.27 o 
  -4   4   3      131.92      167.17     10.46 o 
  -2   4   3      183.22      200.56     10.25 o 
   0   4   3      366.40      394.97     12.89 o 
   2   4   3     1052.38     1124.71     29.63 o 
   4   4   3      708.41      753.46     20.52 o 
   6   4   3       15.01       25.94      7.20 o 
   8   4   3        0.05        3.67      6.29 o 
  10   4   3     3688.23     3733.58     31.32 o 
  12   4   3      359.96      368.03     11.87 o 
  14   4   3      164.14      176.27      5.73 o 
  16   4   3      205.76      190.04      6.45 o 
  18   4   3       11.52       12.67      5.05 o 
  20   4   3       15.48       19.49      5.16 o 
  22   4   3      173.97      188.92      5.70 o 
  24   4   3      200.16      168.88      5.89 o 
 -25   5   3       21.13       28.13      9.71 o 
 -23   5   3       25.79       31.44      7.83 o 
 -21   5   3        0.00        0.38      7.47 o 
 -19   5   3      130.37      115.08      8.14 o 
 -17   5   3      202.90      187.36      9.69 o 
 -15   5   3      362.00      412.01     12.92 o 
 -13   5   3      589.71      662.50     34.08 o 
 -11   5   3      459.28      490.11     15.66 o 
  -9   5   3      198.23      178.20     14.02 o 
  -7   5   3       10.40       12.90      8.19 o 
  -5   5   3        7.53       13.24      9.93 o 
  -3   5   3     4504.31     4772.92    386.05 o 
  -1   5   3      609.06      683.83     20.49 o 
   1   5   3      182.34      188.20      8.23 o 
   3   5   3       29.54       29.84      7.07 o 
   5   5   3      891.22      939.89     22.82 o 
   7   5   3     2997.60     3126.38     33.36 o 
   9   5   3      310.87      325.86      7.73 o 
  11   5   3       41.72       51.76      5.47 o 
  13   5   3      649.49      623.53     16.50 o 
  15   5   3        1.04        5.84      5.44 o 
  17   5   3       63.69       72.04      5.87 o 
  19   5   3      265.16      265.52      7.35 o 
  21   5   3      313.64      295.69     11.34 o 
 -22   6   3       96.48       94.16     10.33 o 
 -20   6   3      239.85      233.96     11.64 o 
 -18   6   3       12.62       16.32      8.41 o 
 -16   6   3       27.12       21.01      7.49 o 
 -14   6   3       40.74       33.58      8.41 o 
 -12   6   3      956.54      860.68     33.07 o 
 -10   6   3     1888.87     1975.44     54.43 o 
  -8   6   3      435.74      442.61     12.11 o 
  -6   6   3       29.78       23.99      9.63 o 
  -4   6   3      483.43      551.88     22.57 o 
  -2   6   3      363.47      348.61     19.72 o 
   0   6   3      593.03      598.74     26.34 o 
   2   6   3     1867.23     1848.92     74.22 o 
   4   6   3     2039.25     2073.69     46.57 o 
   6   6   3      504.72      476.10      9.41 o 
   8   6   3       15.01       16.07      6.64 o 
  10   6   3       48.82       44.02      6.44 o 
  12   6   3       79.78       86.26      6.68 o 
  14   6   3      210.50      231.95      7.01 o 
  16   6   3      560.49      547.93     17.30 o 
  18   6   3      267.17      261.25      7.45 o 
  20   6   3        0.23       -2.51      5.90 o 
 -19   7   3      246.14      284.79     10.02 o 
 -17   7   3      158.07      153.90      9.00 o 
 -15   7   3      283.20      265.95     10.46 o 
 -13   7   3      105.19      123.35      8.03 o 
 -11   7   3      125.65      121.12      7.02 o 
  -9   7   3       68.87       65.26      7.33 o 
  -7   7   3      440.37      399.17     16.19 o 
  -5   7   3      439.83      443.28     21.69 o 
  -3   7   3       27.29       25.45      9.81 o 
  -1   7   3      610.70      584.72     14.21 o 
   1   7   3      351.21      328.89     24.49 o 
   3   7   3      387.49      370.06     23.52 o 
   5   7   3       19.77       18.59      7.60 o 
   7   7   3      536.76      527.06     17.39 o 
   9   7   3      101.65      100.05      7.38 o 
  11   7   3       76.85       73.06      7.46 o 
  13   7   3      327.86      322.65     15.84 o 
  15   7   3      575.24      550.83     11.27 o 
  17   7   3      109.47      113.47      7.72 o 
 -16   8   3      228.08      239.96      9.31 o 
 -14   8   3       27.53       20.27      5.85 o 
 -12   8   3       13.94       14.96      6.63 o 
 -10   8   3      135.24      116.70      7.17 o 
  -8   8   3        8.49        5.30      7.45 o 
  -6   8   3       23.18       37.46      9.59 o 
  -4   8   3      194.06      162.02     15.50 o 
  -2   8   3        0.00        0.54      9.36 o 
   0   8   3      360.68      338.42     13.39 o 
   2   8   3       26.29       19.71      9.43 o 
   4   8   3        0.36        3.08      9.04 o 
   6   8   3       57.14       41.88      7.69 o 
   8   8   3      110.61      101.90      8.07 o 
  10   8   3       70.16       74.04      7.12 o 
  12   8   3       10.82        8.57      7.32 o 
  -9   9   3        4.69        5.12      7.97 o 
  -7   9   3       78.23       82.47     13.85 o 
  -5   9   3        9.83        4.75     10.61 o 
  -3   9   3      105.15       94.30     11.05 o 
  -1   9   3      103.33      110.41     11.25 o 
   1   9   3       11.85       21.55      9.17 o 
   3   9   3       23.38       14.22      8.70 o 
   5   9   3       36.62       41.72     10.16 o 
   7   9   3        0.01        5.74      9.21 o 
 -28   0   4        5.41        3.71     14.39 o 
 -26   0   4      475.31      491.04     22.36 o 
 -24   0   4      618.58      624.25     12.60 o 
 -22   0   4      885.64      832.28     12.88 o 
 -20   0   4      782.05      742.67     26.78 o 
 -18   0   4      135.44      139.61      8.15 o 
 -16   0   4        1.55        4.49     12.69 o 
 -14   0   4     4551.16     4228.23     57.87 o 
 -12   0   4     3346.89     3047.58     47.61 o 
 -10   0   4     6844.99     7339.04     94.48 o 
  -8   0   4     3259.06     3045.06     50.58 o 
  -4   0   4       76.93       89.62     19.75 o 
  -2   0   4     1995.97     1904.56     71.84 o 
   0   0   4    25711.05    24847.75    280.49 o 
   2   0   4     4372.51     4136.41     88.29 o 
   4   0   4     3194.63     3003.54    125.17 o 
   6   0   4     7548.01     7926.32    243.15 o 
   8   0   4     1138.81     1278.23     35.80 o 
  10   0   4       26.15       33.81      6.95 o 
  12   0   4      855.01      885.08     21.13 o 
  14   0   4     1476.65     1508.42     26.04 o 
  16   0   4     1508.19     1449.86     35.65 o 
  18   0   4      681.59      739.04     34.49 o 
  20   0   4     1499.29     1662.68     70.85 o 
  22   0   4      200.10      247.04      9.67 o 
  24   0   4     1138.33     1119.37     43.37 o 
  26   0   4      117.51       83.49      8.45 o 
 -29   1   4       79.50       85.62     14.14 o 
 -27   1   4       77.51       67.06      9.45 o 
 -25   1   4        0.02       -5.92      7.10 o 
 -23   1   4        1.56       -0.47      6.61 o 
 -21   1   4      852.68      821.05     11.51 o 
 -19   1   4     2189.31     2165.52     41.37 o 
 -17   1   4       21.57       25.19      6.45 o 
 -15   1   4       49.34       49.56      7.46 o 
 -13   1   4     1545.36     1601.03     21.38 o 
 -11   1   4      271.07      272.23     12.25 o 
  -9   1   4     6198.06     6490.19    203.30 o 
  -7   1   4     2187.14     2025.64     45.59 o 
  -3   1   4     7492.67     7076.01    399.33 o 
  -1   1   4        5.30        6.57      7.15 o 
   1   1   4     1285.28     1353.77     14.65 o 
   3   1   4     3170.07     3378.30     32.92 o 
   5   1   4     1460.58     1532.49     23.90 o 
   7   1   4     2679.44     2664.56     74.13 o 
   9   1   4     4147.22     4419.15    100.17 o 
  11   1   4     2437.80     2580.30     53.56 o 
  13   1   4      924.73      951.65     20.04 o 
  15   1   4      457.54      531.49     13.58 o 
  17   1   4        2.85       10.34      4.33 o 
  19   1   4      121.85      127.30      6.77 o 
  21   1   4      444.18      399.15      8.12 o 
  23   1   4      483.62      473.63     15.40 o 
  25   1   4       66.52       81.79      6.19 o 
 -28   2   4        0.01        0.63      6.94 o 
 -26   2   4        1.88        8.39      7.23 o 
 -24   2   4       39.55       35.80      6.70 o 
 -22   2   4        0.05        4.83      6.17 o 
 -20   2   4      473.54      478.52      9.21 o 
 -18   2   4       90.40       89.39      8.67 o 
 -16   2   4      741.22      764.69     12.61 o 
 -14   2   4       33.04       21.03      6.55 o 
 -12   2   4     1486.31     1676.32     40.36 o 
 -10   2   4       92.20      104.15     10.63 o 
  -8   2   4      220.46      213.65     20.44 o 
  -6   2   4       22.35       28.18     15.76 o 
  -4   2   4      324.99      350.69     16.68 o 
  -2   2   4      206.69      171.01     12.09 o 
   0   2   4     4390.12     4580.29     71.79 o 
   2   2   4       70.82       51.44      5.79 o 
   4   2   4     4488.45     4952.02     68.18 o 
   6   2   4      354.71      420.72      6.46 o 
   8   2   4      659.92      699.06     14.73 o 
  10   2   4      267.34      264.09      5.74 o 
  12   2   4       21.49       23.05      5.27 o 
  14   2   4      309.59      331.23      7.43 o 
  16   2   4       80.98       90.11      5.34 o 
  18   2   4      195.24      201.71      9.03 o 
  20   2   4      119.51      126.02      4.82 o 
  22   2   4        0.53        1.16      5.09 o 
  24   2   4       24.26       35.70      4.81 o 
 -27   3   4       98.85       94.42      8.50 o 
 -25   3   4       41.94       35.64      7.18 o 
 -23   3   4      110.22      126.11      9.08 o 
 -21   3   4       24.87       36.94      7.22 o 
 -19   3   4       43.68       44.27      7.30 o 
 -17   3   4        0.46        0.82      6.87 o 
 -15   3   4      257.05      278.41      8.69 o 
 -13   3   4      449.07      539.86     10.83 o 
 -11   3   4       11.66       26.29     10.66 o 
  -9   3   4      322.98      319.72     16.16 o 
  -7   3   4      604.24      507.58     37.85 o 
  -5   3   4     2074.95     2299.45     35.28 o 
  -3   3   4     1548.94     1622.98     52.65 o 
  -1   3   4       11.78       40.53      8.24 o 
   1   3   4     1156.39     1208.78     19.23 o 
   3   3   4       55.95       64.24      5.48 o 
   5   3   4     6573.89     7040.72     93.73 o 
   7   3   4        3.03        6.42      5.05 o 
   9   3   4      961.00      955.41     17.61 o 
  11   3   4      748.81      730.59     14.19 o 
  13   3   4      881.54      921.39     26.84 o 
  15   3   4      149.66      158.26      8.16 o 
  17   3   4        3.65        0.08      4.74 o 
  19   3   4       16.83        9.61      4.72 o 
  21   3   4        3.69       10.99      5.11 o 
  23   3   4        7.71        7.58      4.82 o 
 -26   4   4        0.38        8.30      8.69 o 
 -24   4   4      205.48      232.00     10.37 o 
 -22   4   4        5.66        5.01      8.86 o 
 -20   4   4       41.60       44.55      8.27 o 
 -18   4   4       48.81       38.07      7.23 o 
 -16   4   4      100.65      102.83      7.99 o 
 -14   4   4      447.13      398.54     17.42 o 
 -12   4   4     1067.97     1113.92     41.17 o 
 -10   4   4     1709.42     1775.26    183.85 o 
  -8   4   4     1603.68     1649.18    152.21 o 
  -6   4   4      415.26      404.64     48.09 o 
  -4   4   4       30.16       39.56     11.83 o 
  -2   4   4      870.11      875.03     81.33 o 
   0   4   4     3044.97     3148.28     87.02 o 
   2   4   4      869.20      818.71     28.57 o 
   4   4   4     2282.00     2427.01     87.82 o 
   6   4   4     2540.14     2553.73     48.23 o 
   8   4   4      164.91      165.75      6.49 o 
  10   4   4     3050.17     3152.22     56.94 o 
  12   4   4      723.73      768.09     13.45 o 
  14   4   4       81.02       78.35      6.02 o 
  16   4   4       33.15       30.15      6.11 o 
  18   4   4       48.78       52.80      5.32 o 
  20   4   4      130.00      134.78      5.96 o 
  22   4   4        5.48        7.80      4.96 o 
 -23   5   4       81.65       91.65      9.93 o 
 -21   5   4      148.29      157.77     12.23 o 
 -19   5   4       26.76       43.29      8.60 o 
 -17   5   4       63.26       77.30      8.93 o 
 -15   5   4       45.68       39.72      7.46 o 
 -13   5   4       34.60       45.14      9.24 o 
 -11   5   4      112.13      113.80     12.55 o 
  -9   5   4        0.17        4.65     11.88 o 
  -7   5   4     3671.30     3732.62     95.08 o 
  -5   5   4     3668.09     3714.12     64.22 o 
  -3   5   4        0.13        2.35      9.74 o 
  -1   5   4      304.75      335.82     14.15 o 
   1   5   4      528.75      563.71     24.57 o 
   3   5   4        5.48       17.68      6.62 o 
   5   5   4      488.04      556.52     20.96 o 
   7   5   4     3065.33     3057.43     62.83 o 
   9   5   4      193.79      202.84      7.40 o 
  11   5   4        2.55        6.49      5.70 o 
  13   5   4      606.62      579.70     12.41 o 
  15   5   4       78.94       84.75      6.53 o 
  17   5   4       14.79       20.29      5.74 o 
  19   5   4        0.18        2.31      5.37 o 
  21   5   4       17.55       17.50      5.57 o 
 -22   6   4      140.95      158.64     10.80 o 
 -20   6   4       82.01       70.30      9.59 o 
 -18   6   4      127.63      134.84      9.16 o 
 -16   6   4        8.78       14.11      9.43 o 
 -14   6   4      173.53      166.56      8.83 o 
 -12   6   4      101.41       98.42     15.19 o 
 -10   6   4       33.15       40.97      9.67 o 
  -8   6   4       56.68       64.53      8.72 o 
  -6   6   4     1137.87     1200.55     41.88 o 
  -4   6   4       62.76       60.64      9.59 o 
  -2   6   4      660.01      689.44     46.77 o 
   0   6   4      103.31       97.52      9.17 o 
   2   6   4      347.25      345.04     11.80 o 
   4   6   4      100.60      102.39      7.67 o 
   6   6   4       47.94       43.51      7.11 o 
   8   6   4        9.04        6.34      7.65 o 
  10   6   4      202.55      184.65      8.14 o 
  12   6   4       23.02       25.06      6.34 o 
  14   6   4       44.59       42.24      6.12 o 
  16   6   4       15.27       17.43      6.06 o 
  18   6   4      190.51      214.87      9.46 o 
 -19   7   4      209.26      234.77      9.77 o 
 -17   7   4       48.89       34.41      8.23 o 
 -15   7   4        3.15        7.98      8.25 o 
 -13   7   4       71.64       90.67      7.79 o 
 -11   7   4        0.08        7.88      8.31 o 
  -9   7   4       35.80       30.44      8.18 o 
  -7   7   4      102.36      142.31     11.27 o 
  -5   7   4      191.13      206.33      9.75 o 
  -3   7   4       48.89       36.63      9.16 o 
  -1   7   4      135.06      123.20      7.81 o 
   1   7   4        4.14        7.85      9.04 o 
   3   7   4        1.46        5.09      9.19 o 
   5   7   4        0.32        1.06      6.84 o 
   7   7   4       49.88       49.56      6.59 o 
   9   7   4       54.48       58.36      7.67 o 
  11   7   4        1.76        2.01      6.66 o 
  13   7   4       17.88       23.64      6.15 o 
  15   7   4        0.42        9.67      7.98 o 
 -14   8   4       14.84       11.26      7.46 o 
 -12   8   4       27.80       34.73      7.63 o 
 -10   8   4      204.76      227.72     10.35 o 
  -8   8   4       27.60       25.77      8.90 o 
  -6   8   4        1.50        5.20      8.58 o 
  -4   8   4      523.36      505.03     24.23 o 
  -2   8   4       92.57      101.04     11.93 o 
   0   8   4       30.83       20.70      9.79 o 
   2   8   4       25.77       35.89      9.69 o 
   4   8   4       45.24       48.85      9.25 o 
   6   8   4       60.57       56.58      8.44 o 
   8   8   4        0.04        8.11      6.15 o 
  10   8   4        1.06       14.37      7.88 o 
  12   8   4       31.89       36.20      8.73 o 
  -7   9   4      373.06      337.95     25.78 o 
  -5   9   4        1.59       -1.21     12.27 o 
  -3   9   4      186.36      183.51     12.03 o 
  -1   9   4       15.85       22.35     11.65 o 
   1   9   4       15.51       26.37     11.13 o 
   3   9   4        1.28        2.75     10.81 o 
 -27   1   5        1.22       -0.98     10.80 o 
 -25   1   5        1.02        9.22      9.08 o 
 -23   1   5       30.63       42.63      8.72 o 
 -21   1   5      566.24      525.75     20.11 o 
 -19   1   5     1591.97     1675.67     57.91 o 
 -17   1   5       25.21       26.75      9.76 o 
 -15   1   5      120.37      138.23      9.20 o 
 -13   1   5      595.88      623.44     28.11 o 
 -11   1   5     1660.71     1726.01     38.95 o 
  -9   1   5     1903.58     1738.17     39.17 o 
  -7   1   5     1675.49     1838.15     43.67 o 
  -5   1   5     1408.34     1272.10     23.90 o 
  -3   1   5      313.86      369.46     12.74 o 
  -1   1   5      607.55      579.39     11.76 o 
   1   1   5       33.62       40.88      5.85 o 
   3   1   5     8319.07     9142.33    112.51 o 
   5   1   5     1144.37     1110.21     19.67 o 
   7   1   5     1693.41     1519.42     25.21 o 
   9   1   5      510.33      516.42     10.33 o 
  11   1   5      387.28      374.70     13.61 o 
  13   1   5      137.48      125.21      6.07 o 
  15   1   5      725.16      687.41     22.71 o 
  17   1   5      148.92      143.92      5.57 o 
  19   1   5      127.46      126.29      5.66 o 
  21   1   5      154.88      160.45      6.10 o 
  23   1   5      129.14      135.41      5.98 o 
 -28   2   5       17.13       15.93      6.82 o 
 -26   2   5       43.39       57.06      7.86 o 
 -24   2   5       88.76       82.80      7.75 o 
 -22   2   5       59.51       56.25      7.05 o 
 -20   2   5       29.86       35.42      7.32 o 
 -18   2   5     1446.70     1559.86     34.16 o 
 -16   2   5     3172.89     3220.96     31.69 o 
 -14   2   5     1061.02     1040.57     17.33 o 
 -12   2   5      411.20      385.52     11.53 o 
 -10   2   5      178.01      204.44     16.77 o 
  -8   2   5      250.11      210.31     18.56 o 
  -6   2   5     1635.53     1721.61     51.42 o 
  -4   2   5     3736.00     3943.81    114.64 o 
  -2   2   5     8830.32     9635.03     86.21 o 
   0   2   5    12478.96    12972.32    290.79 o 
   2   2   5       33.18      106.89      6.15 o 
   4   2   5       19.03       30.94      4.48 o 
   6   2   5      212.96      212.44      5.71 o 
   8   2   5      511.99      509.45     11.77 o 
  10   2   5     1095.60     1037.52     24.48 o 
  12   2   5     2573.42     2607.00     72.01 o 
  14   2   5     1020.77     1095.24     32.97 o 
  16   2   5       69.41       74.28      4.69 o 
  18   2   5       20.06       30.72      4.59 o 
  20   2   5        7.28        4.36      4.65 o 
  22   2   5        4.70        4.59      4.96 o 
  24   2   5       21.91       19.37      5.22 o 
 -27   3   5      214.05      192.84     10.77 o 
 -25   3   5      173.05      179.18      9.58 o 
 -23   3   5      191.87      186.89      9.49 o 
 -21   3   5      320.08      332.91      9.46 o 
 -19   3   5       94.14      103.59      8.65 o 
 -17   3   5       11.59       19.94      8.35 o 
 -15   3   5      799.17      800.09     17.14 o 
 -13   3   5     1352.94     1393.24     56.89 o 
 -11   3   5      798.87      679.40     28.00 o 
  -9   3   5     1248.21     1203.29     43.80 o 
  -7   3   5     4599.16     4620.67     50.03 o 
  -5   3   5     1515.19     1772.05     22.86 o 
  -3   3   5       28.76       34.51      9.79 o 
  -1   3   5      487.82      576.81     12.82 o 
   1   3   5     3530.08     4071.81     79.70 o 
   3   3   5     1370.46     1448.66     20.15 o 
   5   3   5     1242.34     1185.91     24.94 o 
   7   3   5      347.29      358.53     12.59 o 
   9   3   5     1190.70     1222.74     18.28 o 
  11   3   5      311.07      375.83      8.62 o 
  13   3   5       34.07       37.79      5.89 o 
  15   3   5        2.62        8.00      5.48 o 
  17   3   5      661.62      662.89     15.97 o 
  19   3   5       52.28       59.13      5.06 o 
  21   3   5       42.34       52.10      5.37 o 
  23   3   5        8.33       13.51      6.03 o 
 -26   4   5       67.99       61.30      9.89 o 
 -24   4   5      161.05      145.88      8.66 o 
 -22   4   5      151.35      180.61      9.13 o 
 -20   4   5      124.41      134.94      9.32 o 
 -18   4   5       57.04       38.59      8.51 o 
 -16   4   5      566.01      540.75     15.40 o 
 -14   4   5      384.21      381.83     20.97 o 
 -12   4   5      202.49      179.59     14.33 o 
 -10   4   5      459.03      370.03     32.39 o 
  -8   4   5      358.54      350.70     14.75 o 
  -6   4   5       92.96       85.69      9.89 o 
  -4   4   5      303.51      291.12     11.97 o 
  -2   4   5      603.20      649.32     17.74 o 
   0   4   5       23.57       25.66      6.72 o 
   2   4   5      257.30      271.91      7.44 o 
   4   4   5       74.98       90.95      6.85 o 
   6   4   5      228.26      233.18      6.66 o 
   8   4   5      305.76      290.63      7.60 o 
  10   4   5     1402.23     1528.39     11.35 o 
  12   4   5       18.20       21.94      5.49 o 
  14   4   5      203.95      200.11      6.14 o 
  16   4   5      140.88      146.69      5.63 o 
  18   4   5       42.29       45.62      5.46 o 
  20   4   5        0.19        1.66      5.45 o 
  22   4   5       14.01       15.43      5.78 o 
 -23   5   5       16.42       18.14      8.09 o 
 -21   5   5       63.07       80.01     13.28 o 
 -19   5   5      151.32      148.71      9.54 o 
 -17   5   5       36.67       48.82      9.31 o 
 -15   5   5      132.72      148.62     10.28 o 
 -13   5   5      258.42      232.03     15.11 o 
 -11   5   5       16.87       19.09     13.94 o 
  -9   5   5       83.80       68.67      9.02 o 
  -7   5   5      692.64      699.90     50.86 o 
  -5   5   5     1701.74     1754.97     26.53 o 
  -3   5   5       11.18       10.24      8.91 o 
  -1   5   5        0.44        4.61      9.40 o 
   1   5   5      300.46      300.01      9.14 o 
   3   5   5      159.70      170.57      9.00 o 
   5   5   5       89.67      106.04      8.10 o 
   7   5   5       58.75       70.42      7.87 o 
   9   5   5      201.93      166.71      7.67 o 
  11   5   5      298.54      302.20      7.26 o 
  13   5   5       79.20       75.46      5.54 o 
  15   5   5       45.49       43.00      5.46 o 
  17   5   5       88.81       79.30      5.65 o 
  19   5   5       62.61       58.22      5.63 o 
 -22   6   5       50.86       68.63      9.87 o 
 -20   6   5        0.12        6.91      9.15 o 
 -18   6   5       40.69       37.98      9.67 o 
 -16   6   5      270.08      296.80     11.39 o 
 -14   6   5      571.44      599.30     13.35 o 
 -12   6   5       94.20      115.62      8.80 o 
 -10   6   5       27.20       23.33      9.32 o 
  -8   6   5        6.35       11.93      9.35 o 
  -6   6   5      704.73      783.60     18.81 o 
  -4   6   5      456.17      467.91     33.28 o 
  -2   6   5     2676.58     2952.83    219.09 o 
   0   6   5       87.26      108.91     10.61 o 
   2   6   5       49.21       54.65      9.14 o 
   4   6   5      288.57      261.47      8.87 o 
   6   6   5       35.25       52.83      7.54 o 
   8   6   5        2.35        7.62      6.57 o 
  10   6   5      288.52      308.80      9.29 o 
  12   6   5      443.54      432.37      9.78 o 
  14   6   5      269.15      244.00      8.18 o 
  16   6   5       29.79       23.78      6.34 o 
  18   6   5       13.97       18.61      7.75 o 
 -17   7   5       13.10       17.43      8.62 o 
 -15   7   5       53.63       35.77      7.89 o 
 -13   7   5      405.22      387.80      9.65 o 
 -11   7   5        0.20        5.05      8.84 o 
  -9   7   5      230.41      197.65     12.50 o 
  -7   7   5      103.58      112.10     10.89 o 
  -5   7   5       50.18       51.65     11.21 o 
  -3   7   5      280.29      280.35     18.44 o 
  -1   7   5       14.49       12.47      7.75 o 
   1   7   5        0.88        5.44     11.16 o 
   3   7   5       99.57      101.78     11.78 o 
   5   7   5      172.36      182.25      8.00 o 
   7   7   5      189.25      176.60      8.93 o 
   9   7   5      115.17      117.13      7.78 o 
  11   7   5      243.22      241.06      8.99 o 
  13   7   5      110.13      105.70      8.40 o 
 -14   8   5       31.52       31.36      8.83 o 
 -12   8   5       39.29       26.28     13.22 o 
 -10   8   5      144.39      138.14     13.33 o 
  -8   8   5        1.04        3.52     10.06 o 
  -6   8   5       26.03       31.63     12.18 o 
  -4   8   5      147.39      135.45     13.03 o 
  -2   8   5      136.26      132.86     19.56 o 
   0   8   5        0.14        4.46     11.45 o 
   2   8   5        2.90        3.88     11.13 o 
   4   8   5        7.88        9.49     10.91 o 
   6   8   5       10.23        9.26      9.40 o 
   8   8   5       89.20      107.56      8.22 o 
  10   8   5       65.11       58.90      9.04 o 
  -3   9   5       99.57      115.60     21.21 o 
 -28   0   6      173.18      190.19     18.60 o 
 -26   0   6      636.69      645.36     23.37 o 
 -24   0   6      788.13      851.22     23.14 o 
 -22   0   6      897.26     1046.82     26.94 o 
 -20   0   6      611.36      667.67     21.90 o 
 -18   0   6       10.10       12.97     13.56 o 
 -16   0   6       38.33       39.45     13.93 o 
 -14   0   6      196.03      207.60     15.58 o 
 -12   0   6      616.85      674.95     20.21 o 
 -10   0   6     1320.72     1438.15     31.07 o 
  -6   0   6     1427.30     1213.05     31.07 o 
  -4   0   6     1845.19     1603.47     34.78 o 
  -2   0   6     2757.24     2586.82     45.88 o 
   0   0   6        3.38       25.59     10.30 o 
   2   0   6     1113.90     1153.99     27.80 o 
   4   0   6     1221.40     1161.54     12.74 o 
   6   0   6      994.48     1060.38     38.75 o 
   8   0   6     1115.62     1155.44     49.17 o 
  10   0   6     1298.19     1322.28     12.81 o 
  12   0   6       93.14      113.91      7.55 o 
  14   0   6     1308.84     1351.48     65.64 o 
  16   0   6       20.59       30.89      7.42 o 
  18   0   6       33.70       25.73      7.54 o 
  20   0   6      419.97      330.00     25.58 o 
  22   0   6      342.98      306.84     21.03 o 
 -27   1   6      378.60      359.31     12.26 o 
 -25   1   6       66.85       52.82     11.29 o 
 -23   1   6       39.74       35.09     10.35 o 
 -21   1   6      107.50      112.57      9.32 o 
 -19   1   6      911.30      962.22     16.79 o 
 -17   1   6      492.49      537.35     14.20 o 
 -15   1   6      596.23      609.19     18.10 o 
 -13   1   6      785.04      837.79     62.45 o 
 -11   1   6      344.87      380.52     19.34 o 
  -9   1   6       66.36       39.63     13.79 o 
  -7   1   6      110.87      155.38     12.88 o 
  -5   1   6      139.86      175.75     13.77 o 
  -3   1   6      389.32      416.09     10.96 o 
  -1   1   6       80.63      120.66      6.35 o 
   1   1   6       59.64       68.18      6.42 o 
   3   1   6     7252.56     7510.23     96.45 o 
   5   1   6     2143.03     2119.04     27.39 o 
   7   1   6       95.69      106.01      4.47 o 
   9   1   6        0.16        8.30      5.39 o 
  11   1   6       90.70       96.30      5.73 o 
  13   1   6      146.15      139.15      5.38 o 
  15   1   6      637.75      607.12     16.04 o 
  17   1   6       78.02       77.89      5.18 o 
  19   1   6       17.98       20.50      5.24 o 
  21   1   6        1.34       10.09      5.38 o 
  23   1   6       30.71       21.42      5.71 o 
 -26   2   6       40.68       33.90      9.35 o 
 -24   2   6      172.60      150.05     10.22 o 
 -22   2   6      192.50      186.64     10.22 o 
 -20   2   6      149.93      127.43     11.43 o 
 -18   2   6       20.82       12.65     10.25 o 
 -16   2   6      340.26      392.90     11.45 o 
 -14   2   6      429.73      464.41     11.95 o 
 -12   2   6      662.93      704.87     25.11 o 
 -10   2   6     1608.25     1802.60     40.09 o 
  -8   2   6       84.91       93.92     10.34 o 
  -6   2   6     1346.42     1430.41     50.82 o 
  -4   2   6      225.01      307.04     10.15 o 
  -2   2   6       19.93       31.88      6.23 o 
   0   2   6      871.98     1018.89     22.28 o 
   2   2   6       98.34      114.75      5.79 o 
   4   2   6      453.83      369.97      6.27 o 
   6   2   6        8.22        9.25      4.50 o 
   8   2   6      153.03      202.14      6.95 o 
  10   2   6       44.84       51.08      6.43 o 
  12   2   6      252.75      222.85      7.29 o 
  14   2   6      638.28      590.27     16.17 o 
  16   2   6        1.92        0.43      4.55 o 
  18   2   6       76.42       85.05      5.98 o 
  20   2   6       11.82       18.25      5.09 o 
  22   2   6       44.66       48.63      6.57 o 
 -25   3   6       42.86       56.08     11.55 o 
 -23   3   6       97.87      100.95     11.73 o 
 -21   3   6      292.61      273.88     16.52 o 
 -19   3   6      800.27      871.22     22.52 o 
 -17   3   6      279.09      308.08     12.80 o 
 -15   3   6      579.35      605.40     14.16 o 
 -13   3   6      338.98      380.16     24.05 o 
 -11   3   6     1778.54     1927.54     47.83 o 
  -9   3   6     3834.06     3902.17     69.79 o 
  -7   3   6        0.39        2.84     11.73 o 
  -5   3   6        0.32       -3.05      8.11 o 
  -3   3   6        9.50       18.40      8.46 o 
  -1   3   6      453.21      457.35      9.38 o 
   1   3   6     1214.36     1288.10     33.29 o 
   3   3   6     2591.14     2522.00     61.62 o 
   5   3   6      325.09      289.51      6.22 o 
   7   3   6        8.75       14.10      4.92 o 
   9   3   6      174.28      186.16      6.27 o 
  11   3   6      143.00      148.87      6.42 o 
  13   3   6       27.26       33.63      4.93 o 
  15   3   6      210.39      190.48      6.07 o 
  17   3   6      473.63      468.96      9.40 o 
  19   3   6       91.85       97.71      6.77 o 
  21   3   6       12.75       26.89      5.43 o 
 -24   4   6       29.29       19.36      7.69 o 
 -22   4   6       82.63       79.03      7.99 o 
 -20   4   6      135.38      134.19      9.28 o 
 -18   4   6      380.42      404.04     12.50 o 
 -16   4   6     1988.99     1999.85    143.92 o 
 -14   4   6     1208.84     1358.91    102.52 o 
 -12   4   6        5.19       13.15     21.53 o 
 -10   4   6     1452.68     1377.58     26.16 o 
  -8   4   6     1498.70     1489.12     45.47 o 
  -6   4   6      804.38      756.80     15.92 o 
  -4   4   6     1824.67     1801.60    124.15 o 
  -2   4   6      877.81      934.78     13.68 o 
   0   4   6     1065.98     1068.85     17.70 o 
   2   4   6       11.81       10.10      5.92 o 
   4   4   6      256.20      285.04      7.00 o 
   6   4   6     1044.55     1019.85     25.56 o 
   8   4   6     1242.75     1270.03     25.40 o 
  10   4   6      145.84      156.64      6.42 o 
  12   4   6      327.17      300.66     13.32 o 
  14   4   6       85.88      106.09      6.57 o 
  16   4   6      248.33      247.48      6.68 o 
  18   4   6        6.99       10.58      5.88 o 
  20   4   6       15.27        7.59      5.83 o 
 -23   5   6       25.69       29.45      9.75 o 
 -21   5   6        1.26        5.88      8.57 o 
 -19   5   6       28.48       36.50      9.57 o 
 -17   5   6      231.74      246.11     29.87 o 
 -15   5   6       29.50       28.55      9.55 o 
 -13   5   6      827.47      752.57     45.31 o 
 -11   5   6     1961.97     1842.14     29.37 o 
  -9   5   6      891.34      902.08     15.31 o 
  -7   5   6        1.43       -2.13      9.59 o 
  -5   5   6      712.93      785.04     15.48 o 
  -3   5   6       22.24       20.91      9.15 o 
  -1   5   6      299.47      321.03     16.01 o 
   1   5   6     1732.98     1763.30     60.18 o 
   3   5   6      390.89      415.29      8.04 o 
   5   5   6       59.28       62.32      6.28 o 
   7   5   6        6.56        0.97      7.77 o 
   9   5   6      127.70      136.44      7.23 o 
  11   5   6      349.81      315.70      6.79 o 
  13   5   6       21.01       15.92      5.16 o 
  15   5   6       30.12       34.91      5.10 o 
  17   5   6      189.81      184.98      6.28 o 
 -20   6   6        2.50        4.90      8.85 o 
 -18   6   6       10.52        9.42      8.41 o 
 -16   6   6       18.58       17.24     13.25 o 
 -14   6   6        9.06       13.47     10.63 o 
 -12   6   6      149.25      135.44     17.89 o 
 -10   6   6      412.53      385.62     12.24 o 
  -8   6   6       58.46       63.64     11.71 o 
  -6   6   6      400.40      348.71     19.98 o 
  -4   6   6      189.50      163.92      9.90 o 
  -2   6   6       38.54       15.24     10.25 o 
   0   6   6      397.20      465.47     54.66 o 
   2   6   6       88.36       98.40     10.88 o 
   4   6   6      121.64      120.87      7.76 o 
   6   6   6       47.57       38.46      7.55 o 
   8   6   6      110.67      116.47      9.48 o 
  10   6   6       10.52       19.28      8.56 o 
  12   6   6        5.75       16.88      7.99 o 
  14   6   6      133.13      118.24      7.90 o 
  16   6   6      256.81      237.48      7.87 o 
 -17   7   6      188.26      201.71     13.24 o 
 -15   7   6       83.56      102.40     10.12 o 
 -13   7   6       37.43       31.07     11.52 o 
 -11   7   6       55.61       69.53     10.65 o 
  -9   7   6      126.27      163.24     12.56 o 
  -7   7   6      128.50      139.79     10.43 o 
  -5   7   6       69.03       99.01     11.57 o 
  -3   7   6      176.75      205.34     11.66 o 
  -1   7   6       27.11       34.30     10.31 o 
   1   7   6      362.61      400.69     49.44 o 
   3   7   6       85.31       99.32     11.12 o 
   5   7   6       94.12       79.81      7.44 o 
   7   7   6       67.15       60.38      7.13 o 
   9   7   6       32.09       24.71      7.58 o 
  11   7   6      139.08      146.67      8.74 o 
  13   7   6      129.59      115.71     12.51 o 
 -12   8   6      176.68      192.89     11.45 o 
 -10   8   6       15.37       21.67     12.60 o 
  -8   8   6       41.60       54.95      9.55 o 
  -6   8   6       56.55       57.92     10.37 o 
  -4   8   6        6.06       10.92     12.29 o 
  -2   8   6      469.83      528.00     48.06 o 
   0   8   6      399.01      374.48     23.32 o 
   2   8   6       12.02        1.97     13.24 o 
   4   8   6       33.80       22.07     12.11 o 
   6   8   6      110.30      109.16     12.26 o 
 -27   1   7        5.99        7.83      9.53 o 
 -25   1   7      200.49      194.91     10.12 o 
 -23   1   7        0.10        1.21      8.52 o 
 -21   1   7       10.57       10.64      8.40 o 
 -19   1   7       66.20       79.35      9.19 o 
 -17   1   7     1561.39     1652.43     53.17 o 
 -15   1   7      136.98      139.65     10.83 o 
 -13   1   7       74.94       90.94     10.61 o 
 -11   1   7      514.03      563.57     22.59 o 
  -9   1   7       23.24       15.78      8.98 o 
  -7   1   7      179.96      189.94     11.33 o 
  -5   1   7      402.63      447.32     18.20 o 
  -3   1   7      479.65      424.33      9.98 o 
  -1   1   7     1890.86     1873.42     30.88 o 
   1   1   7      214.58      188.65      6.85 o 
   3   1   7     1299.49     1131.99     18.00 o 
   5   1   7     2304.94     2213.93     24.34 o 
   7   1   7      686.45      673.87     11.54 o 
   9   1   7       71.18       53.63      4.90 o 
  11   1   7     1339.85     1186.63     21.05 o 
  13   1   7      163.06      151.79      6.27 o 
  15   1   7       61.38       57.94      4.97 o 
  17   1   7      227.97      287.27      7.02 o 
  19   1   7       27.92       37.95      5.36 o 
  21   1   7       95.04      101.92      5.74 o 
 -26   2   7       51.90       59.86     12.12 o 
 -24   2   7      222.19      256.91     15.19 o 
 -22   2   7      170.33      210.08     12.50 o 
 -20   2   7      248.67      239.33     10.77 o 
 -18   2   7       10.37       16.20     10.22 o 
 -16   2   7        3.84       11.87     10.01 o 
 -14   2   7       82.44       81.86     11.24 o 
 -12   2   7      630.14      654.01     24.28 o 
 -10   2   7        3.34        5.66      9.22 o 
  -8   2   7     1872.32     1918.27     68.62 o 
  -6   2   7     5093.81     4926.83    130.26 o 
  -4   2   7      659.23      607.14     10.17 o 
  -2   2   7      278.30      249.99      8.33 o 
   0   2   7      439.58      499.38     13.34 o 
   2   2   7      196.61      182.61      5.95 o 
   4   2   7      244.34      256.81      8.44 o 
   6   2   7     2213.74     2095.29     34.57 o 
   8   2   7     4820.90     4732.94     87.08 o 
  10   2   7      408.56      422.34     12.61 o 
  12   2   7        8.61        7.50      6.14 o 
  14   2   7       85.43      101.94      5.52 o 
  16   2   7        7.13       11.11      5.50 o 
  18   2   7      133.53      108.74      5.79 o 
  20   2   7       85.92       61.53      6.00 o 
 -25   3   7       11.79       14.26     12.01 o 
 -23   3   7       79.98       89.98     11.74 o 
 -21   3   7      154.91      146.16      9.90 o 
 -19   3   7      588.64      575.38     28.11 o 
 -17   3   7      243.51      232.03     15.37 o 
 -15   3   7        5.64       10.97      9.97 o 
 -13   3   7       40.85       38.03     17.73 o 
 -11   3   7      780.20      751.48     14.47 o 
  -9   3   7     1065.13     1035.95     19.60 o 
  -7   3   7      907.01      900.81     14.98 o 
  -5   3   7      287.24      289.40     32.85 o 
  -3   3   7      334.41      355.18     10.33 o 
  -1   3   7      349.01      340.85      7.65 o 
   1   3   7      911.45      851.77     21.86 o 
   3   3   7      622.63      624.92     14.65 o 
   5   3   7      152.05      166.23      6.85 o 
   7   3   7      963.20     1022.66     27.90 o 
   9   3   7        4.25        8.68      5.35 o 
  11   3   7        1.11        2.21      5.72 o 
  13   3   7      484.24      476.63      8.74 o 
  15   3   7      806.78      790.85     23.50 o 
  17   3   7       32.57       61.83      6.21 o 
  19   3   7      132.00      127.97      6.58 o 
 -24   4   7       14.38       11.88      9.31 o 
 -22   4   7       25.11       38.30     11.55 o 
 -20   4   7      188.48      199.19     10.76 o 
 -18   4   7       14.62       17.99     11.21 o 
 -16   4   7      719.17      699.60     17.57 o 
 -14   4   7      441.53      369.02     31.34 o 
 -12   4   7      228.64      221.06     14.85 o 
 -10   4   7      162.32      164.86     13.52 o 
  -8   4   7      134.64      137.92     10.34 o 
  -6   4   7      927.38      946.39     45.89 o 
  -4   4   7      351.47      338.36     10.32 o 
  -2   4   7      173.44      136.54      9.00 o 
   0   4   7       91.96      106.53      8.44 o 
   2   4   7      292.03      322.38     10.22 o 
   4   4   7       15.63       22.34      5.28 o 
   6   4   7       15.98       21.60      5.44 o 
   8   4   7       71.60       80.73      7.50 o 
  10   4   7       44.14       47.23      5.32 o 
  12   4   7      183.13      194.63      6.59 o 
  14   4   7      339.49      329.89     11.85 o 
  16   4   7       88.10       81.38      5.49 o 
  18   4   7       55.88       64.88      6.05 o 
 -21   5   7       91.22       84.65     10.47 o 
 -19   5   7       59.92       36.43     12.53 o 
 -17   5   7      137.40      134.35     10.54 o 
 -15   5   7      123.72      131.08     11.24 o 
 -13   5   7      987.01      994.54     19.61 o 
 -11   5   7      760.86      811.59     50.22 o 
  -9   5   7      316.34      342.90     18.03 o 
  -7   5   7        0.02       16.55     13.86 o 
  -5   5   7      452.88      468.12     12.06 o 
  -3   5   7     2757.56     2831.56     81.60 o 
  -1   5   7      316.55      355.14     23.99 o 
   1   5   7       69.46       49.15      6.97 o 
   3   5   7      234.86      293.62     12.69 o 
   5   5   7       14.52       18.09      5.76 o 
   7   5   7      220.15      258.70      8.04 o 
   9   5   7      208.93      198.58      7.98 o 
  11   5   7      298.27      293.06     11.16 o 
  13   5   7      447.73      443.95     10.61 o 
  15   5   7        6.79        6.50      5.68 o 
  17   5   7       10.13       16.22      9.68 o 
 -20   6   7      444.17      429.03     18.35 o 
 -18   6   7      217.11      244.33     16.82 o 
 -16   6   7       33.32       35.54      9.85 o 
 -14   6   7       71.50       79.71     12.26 o 
 -12   6   7      159.69      151.77     13.49 o 
 -10   6   7      553.06      503.10     13.10 o 
  -8   6   7      864.84      824.45     14.64 o 
  -6   6   7     1227.88     1308.85     32.29 o 
  -4   6   7      237.03      276.98     15.91 o 
  -2   6   7      105.24       94.72      9.37 o 
   0   6   7        2.62       10.80      9.15 o 
   2   6   7      133.18      160.86     16.06 o 
   4   6   7     1138.59     1186.14     55.36 o 
   6   6   7      345.19      400.77     12.66 o 
   8   6   7      279.35      260.98      8.27 o 
  10   6   7      423.59      411.75      9.11 o 
  12   6   7        9.58        7.86      7.17 o 
  14   6   7      217.05      218.94      8.92 o 
 -15   7   7      343.59      345.90     11.84 o 
 -13   7   7      134.65      118.65     12.49 o 
 -11   7   7      108.53       96.94     10.27 o 
  -9   7   7        0.44        2.12     16.13 o 
  -7   7   7       98.27       87.15     10.68 o 
  -5   7   7      568.30      569.35     15.69 o 
  -3   7   7      149.60      138.06     12.46 o 
  -1   7   7       67.54       66.55      9.44 o 
   1   7   7      528.80      575.04     63.30 o 
   3   7   7      100.59      114.64     19.01 o 
   5   7   7       31.26       29.54      7.83 o 
   7   7   7       15.79       28.81      7.61 o 
   9   7   7       25.11       29.25      9.22 o 
  -8   8   7       30.17       11.43     11.33 o 
  -6   8   7       79.43       64.57     13.54 o 
  -4   8   7       31.64       20.23     12.89 o 
  -2   8   7      135.75      181.39     14.16 o 
   0   8   7       67.38       45.32      9.92 o 
   2   8   7       14.09       32.58     19.06 o 
 -26   0   8       10.24        9.94     16.17 o 
 -24   0   8        0.87       16.04     15.58 o 
 -22   0   8       47.73       51.73     16.68 o 
 -20   0   8      198.24      193.95     17.27 o 
 -18   0   8     1029.42     1111.88     28.50 o 
 -16   0   8      910.24     1028.35     27.95 o 
 -14   0   8     1797.77     1893.87     35.83 o 
 -12   0   8     1331.53     1323.38     51.36 o 
 -10   0   8     1844.49     1762.32     34.00 o 
  -8   0   8     2520.11     2347.98     40.55 o 
  -6   0   8     4211.54     4120.47     54.71 o 
  -4   0   8     1448.35     1509.67     24.93 o 
  -2   0   8      268.96      291.73     18.57 o 
   0   0   8     2930.20     2940.36     25.16 o 
   2   0   8     7027.81     7062.19    175.31 o 
   4   0   8      299.59      300.33      8.01 o 
   6   0   8     2708.42     2655.77     46.88 o 
   8   0   8     1787.45     1769.99     31.28 o 
  10   0   8       59.37       82.20      8.00 o 
  12   0   8       53.18       67.07      7.63 o 
  14   0   8     1178.72     1152.95     12.75 o 
  16   0   8      460.14      399.67     24.36 o 
  18   0   8      196.79      175.29      7.98 o 
  20   0   8       45.53       73.12      9.56 o 
 -25   1   8        0.39        1.33      7.98 o 
 -23   1   8        0.41        7.67     11.25 o 
 -21   1   8        1.13       10.65     11.31 o 
 -19   1   8        1.35       10.92     10.43 o 
 -17   1   8      204.61      227.60     10.66 o 
 -15   1   8      597.60      661.72     14.93 o 
 -13   1   8      709.98      763.22     23.67 o 
 -11   1   8      180.99      194.57     10.14 o 
  -9   1   8        0.08        2.66     12.51 o 
  -7   1   8       33.61       38.10     11.63 o 
  -5   1   8     1770.92     1711.15     42.93 o 
  -3   1   8     3368.17     3344.59     28.52 o 
  -1   1   8     4045.19     4011.88    106.38 o 
   1   1   8     3872.89     3827.70     59.15 o 
   3   1   8       35.27       31.85      6.32 o 
   5   1   8     1244.39     1278.55     15.19 o 
   7   1   8        0.64        3.02      3.97 o 
   9   1   8      389.96      388.33      8.40 o 
  11   1   8     2009.25     1914.98     28.08 o 
  13   1   8      420.45      440.69      9.57 o 
  15   1   8        0.24        6.70      5.82 o 
  17   1   8       51.53       78.62      6.10 o 
  19   1   8        0.44        8.23      4.89 o 
 -24   2   8       23.58       28.99     11.55 o 
 -22   2   8       44.22       34.21     11.36 o 
 -20   2   8        9.76        9.34     10.03 o 
 -18   2   8        0.16        7.98     10.11 o 
 -16   2   8        1.51        6.20      8.28 o 
 -14   2   8       66.64       73.84      9.12 o 
 -12   2   8       18.66       22.94      8.80 o 
 -10   2   8      395.64      450.27     28.41 o 
  -8   2   8      428.88      380.71     25.09 o 
  -6   2   8     1416.91     1457.93     17.10 o 
  -4   2   8      127.59      111.25      7.83 o 
  -2   2   8       10.16       13.19      7.80 o 
   0   2   8        2.62        7.54      6.10 o 
   2   2   8        1.84        5.04      4.68 o 
   4   2   8     3115.55     3164.67     57.45 o 
   6   2   8       52.28       43.30      4.60 o 
   8   2   8       18.82       30.33      5.56 o 
  10   2   8       23.32       31.54      5.59 o 
  12   2   8      131.14      124.34      7.07 o 
  14   2   8      284.61      253.92      6.26 o 
  16   2   8       25.23       25.63      5.33 o 
  18   2   8        9.30        9.34      5.08 o 
 -23   3   8       34.43       22.25     11.52 o 
 -21   3   8       89.72       88.36     12.18 o 
 -19   3   8      504.09      540.66     13.31 o 
 -17   3   8      791.62      813.06     15.78 o 
 -15   3   8       76.39       94.61     11.46 o 
 -13   3   8      254.40      259.05     10.61 o 
 -11   3   8      344.40      327.08     13.77 o 
  -9   3   8     2079.49     2045.80     56.33 o 
  -7   3   8      212.23      190.89     12.42 o 
  -5   3   8       93.00       98.38      9.94 o 
  -3   3   8     1702.15     1733.17     47.67 o 
  -1   3   8       25.90       23.29      6.37 o 
   1   3   8       46.92       66.47      5.72 o 
   3   3   8       37.07       24.68      5.45 o 
   5   3   8      489.03      498.86     15.86 o 
   7   3   8        0.76        3.17      5.32 o 
   9   3   8       46.10       48.22      6.50 o 
  11   3   8      326.91      314.61      7.27 o 
  13   3   8      320.48      296.98      6.97 o 
  15   3   8       13.87       14.20      5.30 o 
  17   3   8       29.78       22.62      6.75 o 
 -22   4   8      128.03      134.88     12.85 o 
 -20   4   8      144.00      152.31     14.30 o 
 -18   4   8       50.82       53.60     12.20 o 
 -16   4   8      906.15      827.16     19.69 o 
 -14   4   8     1809.85     1654.58     77.81 o 
 -12   4   8      987.23      944.78     22.91 o 
 -10   4   8       62.75       74.75     11.87 o 
  -8   4   8      220.51      239.65     12.73 o 
  -6   4   8       38.35       49.01     11.06 o 
  -4   4   8       75.23       57.41      8.35 o 
  -2   4   8        7.84       10.16      9.58 o 
   0   4   8     1473.33     1462.84     32.73 o 
   2   4   8      726.01      787.92     22.81 o 
   4   4   8      627.47      644.84     17.12 o 
   6   4   8      391.86      399.92     16.90 o 
   8   4   8      338.46      383.47     11.72 o 
  10   4   8       29.14       32.23      6.13 o 
  12   4   8       10.28        7.42      6.12 o 
  14   4   8       34.07       37.44      5.93 o 
  16   4   8      481.66      440.29     14.54 o 
 -21   5   8      157.67      150.07     13.56 o 
 -19   5   8      408.90      411.90     36.27 o 
 -17   5   8      135.28      129.54      9.17 o 
 -15   5   8      256.73      226.02     16.59 o 
 -13   5   8       33.09       14.55      9.60 o 
 -11   5   8      245.68      233.88     14.18 o 
  -9   5   8       61.21       57.90      9.45 o 
  -7   5   8      907.19      801.21     23.23 o 
  -5   5   8      366.13      350.95      9.56 o 
  -3   5   8       68.32       94.92      8.77 o 
  -1   5   8      374.30      371.63     20.22 o 
   1   5   8       88.67      106.86     10.03 o 
   3   5   8      126.13      141.25     10.55 o 
   5   5   8       40.99       39.97      7.11 o 
   7   5   8       63.23       58.55      7.06 o 
   9   5   8        9.10       13.45      6.70 o 
  11   5   8      218.24      214.68      7.37 o 
  13   5   8      984.71     1016.76     18.20 o 
 -18   6   8      174.53      163.19     15.53 o 
 -16   6   8      107.84      105.28     10.75 o 
 -14   6   8       85.03       86.30      8.90 o 
 -12   6   8       35.47       28.62     11.77 o 
 -10   6   8        0.09       -4.98      8.31 o 
  -8   6   8        3.09        5.79     10.02 o 
  -6   6   8       35.84       30.25      9.70 o 
  -4   6   8       74.42       66.34      8.91 o 
  -2   6   8      222.91      189.85     10.80 o 
   0   6   8      296.92      310.21     17.16 o 
   2   6   8       33.68       36.12      8.93 o 
   4   6   8       82.07       85.08      8.99 o 
   6   6   8       21.35       21.48      9.22 o 
   8   6   8      176.85      175.50      8.96 o 
  10   6   8      653.03      646.65     13.84 o 
 -13   7   8       86.77      117.85     23.57 o 
 -11   7   8       51.33       60.01     10.48 o 
  -9   7   8        1.78        8.29     11.63 o 
  -7   7   8       23.27       40.58     10.10 o 
  -5   7   8      183.76      218.17     12.04 o 
  -3   7   8      201.26      247.44     11.09 o 
  -1   7   8        5.83        7.19     10.00 o 
   1   7   8       30.02       21.32     10.02 o 
   3   7   8       28.57       20.85     13.79 o 
   5   7   8      128.18      125.97     15.62 o 
   7   7   8      184.29      170.38     11.25 o 
 -25   1   9       23.07       15.77      9.85 o 
 -23   1   9       78.07       98.45     10.27 o 
 -21   1   9      532.60      552.00     15.94 o 
 -19   1   9      487.51      557.29     32.05 o 
 -17   1   9       99.91      102.33      9.67 o 
 -15   1   9      232.24      213.52      8.77 o 
 -13   1   9       55.16       54.53      9.36 o 
 -11   1   9      273.22      304.50     11.92 o 
  -9   1   9     1260.78     1175.51     20.77 o 
  -7   1   9     2082.65     2138.50     37.87 o 
  -5   1   9      230.41      247.37      8.94 o 
  -3   1   9      891.83      823.46     22.34 o 
  -1   1   9      207.70      196.73      7.26 o 
   1   1   9      178.64      181.16      7.15 o 
   3   1   9     1063.30     1065.31     10.09 o 
   5   1   9     3182.54     3113.98     72.36 o 
   7   1   9      152.03      153.28      4.85 o 
   9   1   9      382.02      361.40      7.15 o 
  11   1   9        2.56        0.90      5.59 o 
  13   1   9        3.51       22.32      6.20 o 
  15   1   9        7.89       16.92      6.06 o 
  17   1   9       20.86        9.94      5.46 o 
 -24   2   9       48.87       35.28      8.80 o 
 -22   2   9       21.48       12.27     11.06 o 
 -20   2   9       36.65       37.41     11.19 o 
 -18   2   9      232.94      241.14     13.11 o 
 -16   2   9      326.07      382.56     12.45 o 
 -14   2   9     1082.38     1100.38     47.56 o 
 -12   2   9     2054.94     2086.92     75.20 o 
 -10   2   9     2257.16     2265.59     38.30 o 
  -8   2   9       17.93       18.35      7.85 o 
  -6   2   9      724.09      782.79     19.77 o 
  -4   2   9      585.69      650.13     13.66 o 
  -2   2   9     2077.44     2206.88     55.75 o 
   0   2   9     2248.15     2287.64     34.97 o 
   2   2   9     1205.44     1128.65     33.27 o 
   4   2   9     2678.24     2704.02     46.04 o 
   6   2   9      113.81      141.81      5.46 o 
   8   2   9      708.13      667.87     14.46 o 
  10   2   9      263.10      247.06      7.99 o 
  12   2   9      139.45      141.38      7.64 o 
  14   2   9      343.94      322.87      7.27 o 
  16   2   9      274.93      283.27     10.63 o 
 -23   3   9       69.04       63.76     12.34 o 
 -21   3   9      192.80      190.94     11.98 o 
 -19   3   9       81.72       96.95     11.42 o 
 -17   3   9      114.51      114.57      9.83 o 
 -15   3   9       77.34       68.03      9.71 o 
 -13   3   9      111.36       98.75      9.33 o 
 -11   3   9      869.09      834.59     26.18 o 
  -9   3   9     3118.21     3072.79     71.75 o 
  -7   3   9     1131.14     1065.16     41.55 o 
  -5   3   9     1440.81     1445.52     33.87 o 
  -3   3   9      323.26      357.24     10.47 o 
  -1   3   9      106.58       90.71      7.36 o 
   1   3   9      128.21      133.24      6.86 o 
   3   3   9      127.72      117.48      6.58 o 
   5   3   9      511.54      572.48     17.16 o 
   7   3   9     1527.42     1624.22     35.48 o 
   9   3   9      204.09      207.00     10.15 o 
  11   3   9      314.17      331.66     11.17 o 
  13   3   9       73.16       88.24      5.90 o 
  15   3   9        3.65       17.59      5.76 o 
 -20   4   9        0.03        0.52     12.37 o 
 -18   4   9       72.28       56.69      8.29 o 
 -16   4   9      146.98      141.02      8.92 o 
 -14   4   9       56.39       55.21     11.68 o 
 -12   4   9      228.64      188.18     20.98 o 
 -10   4   9       35.85       49.19     10.96 o 
  -8   4   9        0.01        3.65      8.90 o 
  -6   4   9      310.02      277.62      8.99 o 
  -4   4   9      524.66      485.82     12.62 o 
  -2   4   9      858.93      864.24     31.43 o 
   0   4   9       32.19       35.80      9.00 o 
   2   4   9      130.62      151.81      7.34 o 
   4   4   9      113.85      136.90      6.49 o 
   6   4   9       46.97       51.34      5.81 o 
   8   4   9       19.31       22.67      5.54 o 
  10   4   9        2.91       12.74      6.10 o 
  12   4   9       29.67       38.21      6.80 o 
  14   4   9        2.97        9.35      7.13 o 
 -19   5   9        9.66        4.51      9.13 o 
 -17   5   9       44.38       45.90     11.50 o 
 -15   5   9      150.15      174.83     24.31 o 
 -13   5   9        0.16        0.40      7.89 o 
 -11   5   9        2.10       -1.63      9.30 o 
  -9   5   9        7.70       18.49     11.10 o 
  -7   5   9      234.63      241.71     10.49 o 
  -5   5   9       77.50      106.51      9.98 o 
  -3   5   9      466.13      404.57     15.59 o 
  -1   5   9       53.60       58.23      8.75 o 
   1   5   9      207.96      217.92      9.45 o 
   3   5   9       39.39       40.22      8.04 o 
   5   5   9       71.64       88.77      8.73 o 
   7   5   9       13.00        9.50      6.54 o 
   9   5   9       98.57       91.10      7.18 o 
  11   5   9      114.50      104.22      7.78 o 
 -14   6   9      131.14      143.41     13.19 o 
 -12   6   9       85.17       86.82      9.64 o 
 -10   6   9       13.00       27.14     11.96 o 
  -8   6   9        0.07        1.87      9.65 o 
  -6   6   9        0.02       13.29      9.70 o 
  -4   6   9       33.88       21.58     10.46 o 
  -2   6   9       24.71       29.96      7.92 o 
   0   6   9      105.27      143.76     11.07 o 
   2   6   9      253.84      260.57     29.16 o 
   4   6   9      129.05      157.12     11.36 o 
   6   6   9      182.28      163.42     10.15 o 
   8   6   9        1.26       -0.33      7.50 o 
  -9   7   9       26.14       20.58      9.95 o 
  -7   7   9       78.39       66.75      8.98 o 
  -5   7   9        2.68        1.00      8.07 o 
  -3   7   9        0.54        3.52      9.31 o 
  -1   7   9      122.52      143.39     15.62 o 
   1   7   9      156.69      194.43     23.23 o 
 -22   0  10       51.53       90.13     17.64 o 
 -20   0  10       62.99       66.21     15.94 o 
 -18   0  10     1831.86     1670.00     36.33 o 
 -16   0  10     2261.80     2322.48     61.08 o 
 -14   0  10      208.04      215.93     12.83 o 
 -12   0  10       29.47       35.97     15.94 o 
 -10   0  10       30.96       42.79     16.95 o 
  -8   0  10      152.03      165.93     16.13 o 
  -6   0  10     5977.95     6093.78    231.25 o 
  -4   0  10     4865.61     4902.87     54.39 o 
  -2   0  10      422.55      423.53     14.23 o 
   0   0  10      351.77      321.57     10.83 o 
   2   0  10      104.99      110.97      9.52 o 
   4   0  10       10.88       20.03      7.85 o 
   6   0  10       37.14       23.42      8.36 o 
   8   0  10      252.73      218.96     10.55 o 
  10   0  10      493.15      510.85     20.02 o 
  12   0  10      194.81      184.56     16.58 o 
  14   0  10       42.65       71.01      9.99 o 
 -23   1  10      254.15      253.35     18.74 o 
 -21   1  10      147.01      151.04     12.69 o 
 -19   1  10      121.57      105.40     10.24 o 
 -17   1  10       55.96       63.41      8.50 o 
 -15   1  10      839.60      803.62     12.44 o 
 -13   1  10      704.12      675.64     14.03 o 
 -11   1  10     1031.48     1024.16     16.25 o 
  -9   1  10     1861.15     1786.73     19.34 o 
  -7   1  10      680.95      671.63     11.59 o 
  -5   1  10        4.66       13.57      8.52 o 
  -3   1  10      290.03      313.95     10.39 o 
  -1   1  10      966.54     1017.24     24.73 o 
   1   1  10     1614.12     1669.59     30.38 o 
   3   1  10      317.31      289.60      9.85 o 
   5   1  10        4.51        7.00      4.51 o 
   7   1  10      182.14      197.90      9.22 o 
   9   1  10       53.64       62.00      6.26 o 
  11   1  10       10.49        3.48      5.52 o 
  13   1  10        4.55        3.36      6.45 o 
  15   1  10        3.76        5.16      5.76 o 
 -22   2  10       72.06       79.06     10.30 o 
 -20   2  10       50.30       39.88     11.27 o 
 -18   2  10       16.71        8.33      7.67 o 
 -16   2  10      204.00      194.02      8.54 o 
 -14   2  10       11.71       21.54      8.66 o 
 -12   2  10      295.92      308.40     12.99 o 
 -10   2  10        1.05        5.74      6.32 o 
  -8   2  10      545.13      520.51     17.16 o 
  -6   2  10      258.09      253.65      9.03 o 
  -4   2  10       52.16       56.34      8.11 o 
  -2   2  10       54.64       55.44      7.84 o 
   0   2  10       10.03       10.33      5.67 o 
   2   2  10       32.19       56.80      5.80 o 
   4   2  10      558.16      542.01     10.86 o 
   6   2  10        0.36        4.47      4.68 o 
   8   2  10       49.38       39.63      6.04 o 
  10   2  10       23.92       26.47      5.61 o 
  12   2  10       96.93       83.02      6.10 o 
  14   2  10       78.47       76.59      6.59 o 
 -21   3  10       66.67       61.38     12.39 o 
 -19   3  10      169.18      173.33      8.75 o 
 -17   3  10        5.96        8.24      7.38 o 
 -15   3  10       98.06       95.31     10.08 o 
 -13   3  10       27.50       24.29     11.14 o 
 -11   3  10        0.72       -2.05      7.23 o 
  -9   3  10      159.90      149.49      9.18 o 
  -7   3  10      826.27      760.97     27.11 o 
  -5   3  10      616.55      627.18     14.05 o 
  -3   3  10        3.76       10.61      8.15 o 
  -1   3  10        2.06        3.45      7.03 o 
   1   3  10       33.53       43.99      6.37 o 
   3   3  10      461.35      493.23     10.21 o 
   5   3  10      804.45      761.50     21.74 o 
   7   3  10      414.24      396.43      8.31 o 
   9   3  10       59.91       59.69      6.44 o 
  11   3  10       60.51       61.85      6.58 o 
  13   3  10      183.99      171.34      6.89 o 
 -18   4  10      475.04      447.50     20.32 o 
 -16   4  10      113.78      106.02     12.88 o 
 -14   4  10       71.57       86.56     10.28 o 
 -12   4  10        1.70       14.37      8.96 o 
 -10   4  10       28.84       25.53      9.50 o 
  -8   4  10       10.71        6.62      8.09 o 
  -6   4  10        0.28       11.93      8.58 o 
  -4   4  10     1211.56     1245.48     53.37 o 
  -2   4  10     1667.96     1673.73     23.26 o 
   0   4  10      385.48      440.30     13.23 o 
   2   4  10      292.83      281.63      7.28 o 
   4   4  10      103.32       99.25      6.08 o 
   6   4  10       17.93       26.33      7.33 o 
   8   4  10      538.18      575.21     24.31 o 
  10   4  10      715.03      637.58     10.25 o 
 -17   5  10      115.62      104.19     16.17 o 
 -15   5  10      137.05      112.12     12.89 o 
 -13   5  10      240.01      225.36     12.04 o 
 -11   5  10       96.32       84.27     18.97 o 
  -9   5  10      206.03      175.89      8.81 o 
  -7   5  10      165.48      162.94      9.11 o 
  -5   5  10       45.24       54.95      9.79 o 
  -3   5  10       98.65       81.99      8.79 o 
  -1   5  10        6.11        8.00      9.40 o 
   1   5  10      139.84      163.31      9.43 o 
   3   5  10      206.24      215.20      8.00 o 
   5   5  10      209.48      218.44     15.76 o 
   7   5  10      398.30      423.24     16.49 o 
 -12   6  10       41.13       40.07     12.43 o 
 -10   6  10       41.67       40.17      8.82 o 
  -8   6  10       32.42       27.28      9.69 o 
  -6   6  10       25.63       20.27      9.57 o 
  -4   6  10        0.06        0.92      9.64 o 
  -2   6  10       40.14       45.99     10.56 o 
   0   6  10        4.65        5.40      7.56 o 
   2   6  10        1.97       11.16     11.59 o 
   4   6  10      228.07      279.08     18.01 o 
 -21   1  11        1.17       11.84      8.15 o 
 -19   1  11        0.69        8.31      8.32 o 
 -17   1  11       46.33       47.67      8.46 o 
 -15   1  11      618.28      607.25     12.18 o 
 -13   1  11      289.06      282.84     11.51 o 
 -11   1  11      372.52      368.14     10.19 o 
  -9   1  11        3.08        5.76      7.09 o 
  -7   1  11        2.31        6.68      6.81 o 
  -5   1  11      373.96      359.68      9.73 o 
  -3   1  11      437.12      452.36     12.80 o 
  -1   1  11      661.26      696.49     15.79 o 
   1   1  11      379.55      355.02      7.61 o 
   3   1  11      715.28      654.56     19.42 o 
   5   1  11      122.32      143.02      6.07 o 
   7   1  11       52.02       59.11      5.63 o 
   9   1  11        0.01        9.92      5.56 o 
  11   1  11        2.21        8.27      5.88 o 
 -20   2  11      151.38      151.65      8.79 o 
 -18   2  11       95.00       92.83      8.35 o 
 -16   2  11      624.82      654.22     11.82 o 
 -14   2  11        8.41        5.19      9.75 o 
 -12   2  11      845.91      848.56     24.36 o 
 -10   2  11      314.41      295.58      8.58 o 
  -8   2  11      344.42      360.62      9.04 o 
  -6   2  11      955.73      903.57     12.01 o 
  -4   2  11      711.02      665.45     11.36 o 
  -2   2  11      411.30      391.97     20.89 o 
   0   2  11       97.12      100.63      6.39 o 
   2   2  11       15.88       16.97      6.13 o 
   4   2  11      230.16      224.82      6.74 o 
   6   2  11      242.13      250.45      8.41 o 
   8   2  11      382.43      383.80     15.71 o 
  10   2  11      178.67      163.55      6.67 o 
 -19   3  11      144.91      123.95      8.99 o 
 -17   3  11      137.01      132.91      8.75 o 
 -15   3  11       65.16       37.51     11.93 o 
 -13   3  11      884.22      835.86     17.10 o 
 -11   3  11      344.18      343.31     12.25 o 
  -9   3  11       11.41       18.20      6.96 o 
  -7   3  11       61.38       70.21      8.40 o 
  -5   3  11      109.92       88.73      7.61 o 
  -3   3  11        7.75       15.70      7.55 o 
  -1   3  11      185.71      191.31      7.73 o 
   1   3  11      285.91      280.41     10.20 o 
   3   3  11      372.25      453.88     14.77 o 
   5   3  11       36.87       35.93      6.10 o 
   7   3  11       34.34       44.68      6.39 o 
   9   3  11      278.47      279.92      9.28 o 
 -16   4  11      320.27      321.78     31.91 o 
 -14   4  11      105.15       99.16     18.56 o 
 -12   4  11       11.28       15.51      8.26 o 
 -10   4  11      268.58      249.57      9.62 o 
  -8   4  11        0.07       12.58      8.14 o 
  -6   4  11       31.91       49.67      9.65 o 
  -4   4  11        2.14       -0.38      7.44 o 
  -2   4  11       52.85       47.55      9.60 o 
   0   4  11        4.36       10.35      7.77 o 
   2   4  11      109.90      104.68      7.51 o 
   4   4  11       15.79       15.21      6.16 o 
   6   4  11       10.63       11.78      7.35 o 
 -11   5  11      453.69      452.68     22.46 o 
  -9   5  11      375.38      367.80     10.82 o 
  -7   5  11        1.63        9.53      8.37 o 
  -5   5  11        0.41        7.11      8.48 o 
  -3   5  11        2.08       11.80      7.34 o 
  -1   5  11      442.43      460.00     12.59 o 
   1   5  11      323.93      298.12     11.62 o 
   3   5  11      334.67      357.91     25.51 o 
 -18   0  12       25.61       49.81     12.54 o 
 -16   0  12        1.70        7.11      8.83 o 
 -14   0  12       64.89       63.98     12.23 o 
 -12   0  12      347.72      383.69     14.42 o 
 -10   0  12      851.18      847.22     18.00 o 
  -8   0  12     1976.55     1938.05    113.01 o 
  -6   0  12       81.41       68.56     17.09 o 
  -4   0  12        5.50        8.47     11.67 o 
  -2   0  12      361.16      340.72     18.56 o 
   0   0  12       30.93       23.83     10.61 o 
   2   0  12       79.28       89.50      9.05 o 
   4   0  12        0.34        7.32      8.71 o 
   6   0  12     1374.02     1355.22     67.04 o 
   8   0  12     1887.43     1775.70     88.11 o 
 -17   1  12      142.32      141.54      9.04 o 
 -15   1  12       43.02       47.54      7.79 o 
 -13   1  12      296.30      309.17     11.62 o 
 -11   1  12       98.12      103.77      7.25 o 
  -9   1  12       58.96       74.51      7.94 o 
  -7   1  12       72.62       83.14      7.82 o 
  -5   1  12      101.39      112.69      7.47 o 
  -3   1  12      167.39      167.52      7.56 o 
  -1   1  12      229.46      214.11      7.85 o 
   1   1  12      360.71      348.59      7.89 o 
   3   1  12      472.65      468.98     11.50 o 
   5   1  12      305.98      312.59     12.22 o 
   7   1  12       47.70       55.33      6.32 o 
 -16   2  12      356.92      310.29     11.43 o 
 -14   2  12       68.13       91.99      9.11 o 
 -12   2  12      130.34      147.88      8.24 o 
 -10   2  12        0.01        3.02      6.48 o 
  -8   2  12       18.70       15.51      8.00 o 
  -6   2  12        4.36        4.52      7.47 o 
  -4   2  12        1.22       -0.47      7.67 o 
  -2   2  12       30.89       31.05      8.23 o 
   0   2  12      180.36      144.15      8.24 o 
   2   2  12      117.57      132.93      5.93 o 
   4   2  12        0.24        3.75      6.42 o 
   6   2  12        8.27       19.62      5.49 o 
 -15   3  12        3.37        7.45      9.63 o 
 -13   3  12      822.60      794.86     19.86 o 
 -11   3  12      283.48      272.83      9.29 o 
  -9   3  12       32.64       28.12      7.69 o 
  -7   3  12        6.82        1.50      7.37 o 
  -5   3  12      377.43      356.68     19.21 o 
  -3   3  12      734.68      731.61     16.90 o 
  -1   3  12      352.66      383.35     17.52 o 
   1   3  12      236.70      233.89      8.72 o 
   3   3  12       22.15       16.88      6.32 o 
   5   3  12      229.76      189.31      7.32 o 
 -12   4  12       62.69       28.36     20.44 o 
 -10   4  12      332.35      311.50     10.74 o 
  -8   4  12      943.29      944.52     18.99 o 
  -6   4  12     1008.03      954.60     39.57 o 
  -4   4  12       57.25       58.22      8.84 o 
  -2   4  12       13.77       12.38      8.65 o 
   0   4  12      114.02      119.09      8.50 o 
   2   4  12      257.66      265.41      9.06 o 
 -13   1  13       18.56       14.92      6.53 o 
 -11   1  13        0.99        8.38      8.53 o 
  -9   1  13       60.12       74.22      8.60 o 
  -7   1  13      224.80      251.43      8.47 o 
  -5   1  13      663.98      623.21     21.22 o 
  -3   1  13      654.82      656.85     11.61 o 
  -1   1  13      285.94      262.42      8.92 o 
   1   1  13       55.47       56.69      8.49 o 
   3   1  13      190.10      158.33      7.85 o 
 -12   2  13      312.18      289.79     16.51 o 
 -10   2  13      670.17      668.96     11.28 o 
  -8   2  13      439.12      417.65     10.64 o 
  -6   2  13      133.81      120.06      8.59 o 
  -4   2  13       13.01       21.41      6.94 o 
  -2   2  13      515.69      525.38     13.29 o 
   0   2  13      741.82      713.04     24.26 o 
  -5   3  13      732.91      781.55     22.05 o 
                                                 
